# Supplementary material for: 1-(2,4-Dinitro­phen­yl)-3-phenyl-4-phenyl­sulfanyl-1H-pyrazole
Source: Acta Crystallogr Sect E Struct Rep Online. 2012 Sep 5;68(Pt 10):o2845. doi: 10.1107/S1600536812036914 (PMC3470205; doi:10.1107/S1600536812036914)
Supplement: Supplementary file 1 [file e-68-o2845-sup1.cif]

##############################################################################
#                                                                            #
# This CIF contains the data in a paper accepted for publication in          #
# Acta Crystallographica Section E. It conforms to the requirements of       #
# Notes for Authors for Acta Crystallographica Section E, and has been       #
# peer reviewed under the auspices of the IUCr Commission on Journals.       #
#                                                                            #
# Full details of the Crystallographic Information File format               #
# are given in the paper "The Crystallographic Information File (CIF):       #
# a New Standard Archive File for Crystallography" by S. R. Hall, F. H.      #
# Allen and I. D. Brown [Acta Cryst. (1991), A47, 655-685].                  #
#                                                                            #
# The current version of the core CIF dictionary is obtainable from          #
# ftp://ftp.iucr.org/pub/cif_core.dic.                                       #
#                                                                            #
# Software is freely available for graphical display of the structure(s)     #
# in this CIF. For information consult the CIF software page                 #
# http://www.iucr.org/resources/cif/software.                                #
#                                                                            #
# This file may be used for bona fide research purposes within the           #
# scientific community so long as proper attribution is given to the journal # 
# article from which it was obtained.                                        #
#                                                                            #
##############################################################################
data_global
_audit_creation_method     'SHELXTL/PC'
_journal_data_validation_number     ?
_journal_date_recd_electronic     2012-05-30
_journal_date_accepted     2012-08-27
_journal_name_full     'Acta Crystallographica, Section E'
_journal_year     2012
_journal_volume     68
_journal_issue     10
_journal_page_first     o2845
_journal_page_last     o2845
_journal_paper_category     QO
_journal_paper_doi     10.1107/S1600536812036914
_journal_coeditor_code     LH5484
_publ_contact_author_name     'Dr S. Athimoolam'
_publ_contact_author_address
;
Department of Physics
University College of Engineering Nagercoil
Anna University of Technology Tirunelveli
Nagercoil 629 004
India
;
_publ_contact_author_email     athi81s@yahoo.co.in
_publ_contact_author_fax     '+91 4652 260511'
_publ_contact_author_phone     '+91 9787100212'
_publ_section_title
;
1-(2,4-Dinitrophenyl)-3-phenyl-4-phenylsulfanyl-1<i>H</i>-pyrazole
;
loop_
    _publ_author_name
    _publ_author_address
    'V. Susindran'
;
Department of Physics
Kalasalingam University
Anand Nagar
Krishnan Koil 626 190
India
;
    'S. Athimoolam'
;
Department of Physics,
University College of Engineering Nagercoil,
Anna University Chennai, Nagercoil 629 004
India
;
    'S. Asath Bahadur'
;
Department of Physics
Kalasalingam University
Anand Nagar
Krishnan Koil 626 190
India
;
    'R. Manikannan'
;
Department of Organic Chemistry
Madurai Kamaraj University
Madurai 625 021
India
;
    'S. Muthusubramanian'
;
Department of Organic Chemistry
Madurai Kamaraj University
Madurai 625 021
India
;
data_I
_chemical_name_systematic
;
1-(2,4-Dinitrophenyl)-3-phenyl-4-phenylsulfanyl-1<i>H</i>-pyrazole
;
_chemical_name_common
;
;
_chemical_formula_moiety     'C21 H14 N4 O4 S'
_chemical_formula_sum     'C21 H14 N4 O4 S'
_chemical_formula_iupac     'C21 H14 N4 O4 S'
_chemical_formula_weight     418.42
_chemical_melting_point     ?
_symmetry_cell_setting     monoclinic
_symmetry_space_group_name_H-M     'P 21/n'
_symmetry_space_group_name_hall     '-P 2yn'
loop_
    _symmetry_equiv_pos_as_xyz
    'x, y, z'
    '-x+1/2, y+1/2, -z+1/2'
    '-x, -y, -z'
    'x-1/2, -y-1/2, z-1/2'
_cell_length_a     7.3062(4)
_cell_length_b     26.5212(13)
_cell_length_c     10.3361(5)
_cell_angle_alpha     90.00
_cell_angle_beta     104.0120(10)
_cell_angle_gamma     90.00
_cell_volume     1943.22(17)
_cell_formula_units_Z     4
_cell_measurement_reflns_used     4527
_cell_measurement_theta_min     2.14
_cell_measurement_theta_max     24.38
_cell_measurement_temperature     293(2)
_exptl_crystal_description     block
_exptl_crystal_colour     colourless
_exptl_crystal_size_max     0.24
_exptl_crystal_size_mid     0.21
_exptl_crystal_size_min     0.18
_exptl_crystal_density_diffrn     1.430
_exptl_crystal_density_meas     ?
_exptl_crystal_density_method     'not measured'
_exptl_crystal_F_000     864
_exptl_absorpt_coefficient_mu     0.204
_exptl_absorpt_correction_type     none
_exptl_absorpt_process_details     ?
_exptl_absorpt_correction_T_min     ?
_exptl_absorpt_correction_T_max     ?
_exptl_special_details     ?
_diffrn_ambient_temperature     293(2)
_diffrn_radiation_type     MoK\a
_diffrn_radiation_wavelength     0.71073
_diffrn_radiation_source     'fine-focus sealed tube'
_diffrn_radiation_monochromator     graphite
_diffrn_measurement_device_type     'Bruker SMART APEX CCD'
_diffrn_measurement_method     '\w scans'
_diffrn_detector_area_resol_mean     ?
_diffrn_reflns_number     18559
_diffrn_reflns_av_R_equivalents     0.0214
_diffrn_reflns_av_sigmaI/netI     0.0158
_diffrn_reflns_theta_min     1.54
_diffrn_reflns_theta_max     25.00
_diffrn_reflns_theta_full     25.00
_diffrn_measured_fraction_theta_max     0.999
_diffrn_measured_fraction_theta_full     0.999
_diffrn_reflns_limit_h_min     -8
_diffrn_reflns_limit_h_max     8
_diffrn_reflns_limit_k_min     -31
_diffrn_reflns_limit_k_max     31
_diffrn_reflns_limit_l_min     -12
_diffrn_reflns_limit_l_max     12
_diffrn_standards_number     3
_diffrn_standards_interval_count     ?
_diffrn_standards_interval_time     60
_diffrn_standards_decay_%     ?
_refine_special_details
;
Refinement of <i>F</i>^2^ against ALL reflections. The weighted <i>R</i>-factor
<i>wR</i> and goodness of fit <i>S</i> are based on <i>F</i>^2^, conventional
<i>R</i>-factors <i>R</i> are based on <i>F</i>, with <i>F</i> set to zero for
negative <i>F</i>^2^. The threshold expression of <i>F</i>^2^ >
\s(<i>F</i>^2^) is used only for calculating <i>R</i>-factors(gt) <i>etc</i>.
and is not relevant to the choice of reflections for refinement.
<i>R</i>-factors based on <i>F</i>^2^ are statistically about twice as large
as those based on <i>F</i>, and <i>R</i>- factors based on ALL data will be
even larger.
;
_reflns_number_total     3426
_reflns_number_gt     3128
_reflns_threshold_expression     I>2\s(I)
_refine_ls_structure_factor_coef     Fsqd
_refine_ls_matrix_type     full
_refine_ls_R_factor_all     0.0379
_refine_ls_R_factor_gt     0.0346
_refine_ls_wR_factor_gt     0.0881
_refine_ls_wR_factor_ref     0.0906
_refine_ls_goodness_of_fit_ref     1.039
_refine_ls_restrained_S_all     1.039
_refine_ls_number_reflns     3426
_refine_ls_number_parameters     271
_refine_ls_number_restraints     0
_refine_ls_hydrogen_treatment     constr
_refine_ls_weighting_scheme     calc
_refine_ls_weighting_details
         'calc w=1/[\s^2^(Fo^2^)+(0.0451P)^2^+0.5673P] where P=(Fo^2^+2Fc^2^)/3'
_atom_sites_solution_hydrogens     geom
_atom_sites_solution_primary     direct
_atom_sites_solution_secondary     difmap
_refine_ls_shift/su_max     0.000
_refine_ls_shift/su_mean     0.000
_refine_diff_density_max     0.273
_refine_diff_density_min     -0.137
_refine_ls_extinction_method     none
_refine_ls_extinction_coef     ?
loop_
    _atom_type_symbol
    _atom_type_description
    _atom_type_scat_dispersion_real
    _atom_type_scat_dispersion_imag
    _atom_type_scat_source
    'C' 'C' 0.0033 0.0016
                         'International Tables Vol C Tables 4.2.6.8 and 6.1.1.4'
    'H' 'H' 0.0000 0.0000
                         'International Tables Vol C Tables 4.2.6.8 and 6.1.1.4'
    'N' 'N' 0.0061 0.0033
                         'International Tables Vol C Tables 4.2.6.8 and 6.1.1.4'
    'O' 'O' 0.0106 0.0060
                         'International Tables Vol C Tables 4.2.6.8 and 6.1.1.4'
    'S' 'S' 0.1246 0.1234
                         'International Tables Vol C Tables 4.2.6.8 and 6.1.1.4'
_computing_data_collection     'SMART (Bruker, 2001)'
_computing_cell_refinement     'SAINT (Bruker, 2001)'
_computing_data_reduction     'SAINT (Bruker, 2001)'
_computing_structure_solution     'SHELXTL (Sheldrick, 2008)'
_computing_structure_refinement     'SHELXTL (Sheldrick, 2008)'
_computing_molecular_graphics     'PLATON (Spek, 2009)'
_computing_publication_material     'SHELXTL (Sheldrick, 2008)'
loop_
    _atom_site_type_symbol
    _atom_site_label
    _atom_site_fract_x
    _atom_site_fract_y
    _atom_site_fract_z
    _atom_site_U_iso_or_equiv
    _atom_site_adp_type
    _atom_site_calc_flag
    _atom_site_refinement_flags
    _atom_site_occupancy
    _atom_site_symmetry_multiplicity
    _atom_site_disorder_assembly
    _atom_site_disorder_group
    N N1 0.41540(17) 0.26466(4) 0.02430(12) 0.0380(3) Uani d . 1 1 . .
    C C11 0.4691(2) 0.31285(5) -0.01058(15) 0.0379(3) Uani d . 1 1 . .
    C C12 0.5120(2) 0.34984(6) 0.08788(16) 0.0466(4) Uani d . 1 1 . .
    H H12 0.5059 0.3421 0.1745 0.056 Uiso calc R 1 1 . .
    C C13 0.5635(3) 0.39766(6) 0.05891(17) 0.0510(4) Uani d . 1 1 . .
    H H13 0.5969 0.4217 0.1259 0.061 Uiso calc R 1 1 . .
    C C14 0.5647(2) 0.40930(6) -0.07041(17) 0.0458(4) Uani d . 1 1 . .
    C C15 0.5206(2) 0.37446(6) -0.17104(16) 0.0453(4) Uani d . 1 1 . .
    H H15 0.5197 0.3832 -0.2583 0.054 Uiso calc R 1 1 . .
    C C16 0.4775(2) 0.32614(6) -0.13962(15) 0.0407(3) Uani d . 1 1 . .
    N N3 0.6219(2) 0.46010(6) -0.10176(19) 0.0597(4) Uani d . 1 1 . .
    O O31 0.5928(2) 0.47181(5) -0.21916(17) 0.0820(5) Uani d . 1 1 . .
    O O32 0.6962(2) 0.48746(5) -0.00956(17) 0.0849(5) Uani d . 1 1 . .
    N N4 0.4608(2) 0.28911(6) -0.24824(15) 0.0546(4) Uani d . 1 1 . .
    O O41 0.3765(2) 0.30239(6) -0.35976(13) 0.0816(5) Uani d . 1 1 . .
    O O42 0.5384(2) 0.24840(5) -0.22055(15) 0.0727(4) Uani d . 1 1 . .
    N N2 0.48161(17) 0.24827(4) 0.15338(12) 0.0385(3) Uani d . 1 1 . .
    C C3 0.4084(2) 0.20278(5) 0.15590(14) 0.0363(3) Uani d . 1 1 . .
    C C31 0.4517(2) 0.17255(5) 0.27946(14) 0.0379(3) Uani d . 1 1 . .
    C C32 0.4992(2) 0.12194(6) 0.27580(16) 0.0447(4) Uani d . 1 1 . .
    H H32 0.5016 0.1070 0.1948 0.054 Uiso calc R 1 1 . .
    C C33 0.5428(3) 0.09357(6) 0.39095(17) 0.0518(4) Uani d . 1 1 . .
    H H33 0.5753 0.0598 0.3875 0.062 Uiso calc R 1 1 . .
    C C34 0.5382(3) 0.11532(7) 0.51093(17) 0.0565(5) Uani d . 1 1 . .
    H H34 0.5673 0.0962 0.5886 0.068 Uiso calc R 1 1 . .
    C C35 0.4907(2) 0.16534(7) 0.51629(16) 0.0536(4) Uani d . 1 1 . .
    H H35 0.4879 0.1799 0.5977 0.064 Uiso calc R 1 1 . .
    C C36 0.4472(2) 0.19411(6) 0.40134(15) 0.0439(4) Uani d . 1 1 . .
    H H36 0.4149 0.2279 0.4055 0.053 Uiso calc R 1 1 . .
    C C4 0.2922(2) 0.18993(5) 0.02874(14) 0.0380(3) Uani d . 1 1 . .
    S S1 0.15552(6) 0.135789(14) -0.01962(4) 0.04436(13) Uani d . 1 1 . .
    C C41 0.3132(2) 0.09507(6) -0.07662(15) 0.0454(4) Uani d . 1 1 . .
    C C42 0.4896(3) 0.10892(7) -0.08882(18) 0.0576(4) Uani d . 1 1 . .
    H H42 0.5346 0.1413 -0.0656 0.069 Uiso calc R 1 1 . .
    C C43 0.5999(3) 0.07424(9) -0.1360(2) 0.0716(6) Uani d . 1 1 . .
    H H43 0.7196 0.0834 -0.1437 0.086 Uiso calc R 1 1 . .
    C C44 0.5341(4) 0.02652(9) -0.1715(2) 0.0768(6) Uani d . 1 1 . .
    H H44 0.6087 0.0035 -0.2034 0.092 Uiso calc R 1 1 . .
    C C45 0.3590(4) 0.01295(8) -0.1596(2) 0.0745(6) Uani d . 1 1 . .
    H H45 0.3141 -0.0193 -0.1841 0.089 Uiso calc R 1 1 . .
    C C46 0.2477(3) 0.04661(6) -0.11152(18) 0.0588(5) Uani d . 1 1 . .
    H H46 0.1291 0.0369 -0.1025 0.071 Uiso calc R 1 1 . .
    C C5 0.2996(2) 0.23037(5) -0.05062(15) 0.0387(3) Uani d . 1 1 . .
    H H5 0.2367 0.2338 -0.1399 0.046 Uiso calc R 1 1 . .
loop_
    _atom_site_aniso_label
    _atom_site_aniso_U_11
    _atom_site_aniso_U_22
    _atom_site_aniso_U_33
    _atom_site_aniso_U_12
    _atom_site_aniso_U_13
    _atom_site_aniso_U_23
    N1 0.0427(7) 0.0330(6) 0.0352(6) -0.0002(5) 0.0035(5) -0.0003(5)
    C11 0.0379(8) 0.0341(7) 0.0398(8) 0.0013(6) 0.0060(6) -0.0006(6)
    C12 0.0599(10) 0.0391(8) 0.0402(9) -0.0022(7) 0.0109(7) -0.0027(7)
    C13 0.0608(10) 0.0377(8) 0.0527(10) -0.0039(7) 0.0099(8) -0.0083(7)
    C14 0.0438(9) 0.0337(8) 0.0589(10) -0.0004(6) 0.0107(7) 0.0027(7)
    C15 0.0428(8) 0.0487(9) 0.0446(9) -0.0008(7) 0.0108(7) 0.0065(7)
    C16 0.0396(8) 0.0420(8) 0.0397(8) -0.0025(6) 0.0082(6) -0.0050(6)
    N3 0.0548(9) 0.0419(8) 0.0835(12) 0.0016(7) 0.0189(8) 0.0118(8)
    O31 0.0934(11) 0.0606(9) 0.0907(11) -0.0049(8) 0.0199(9) 0.0289(8)
    O32 0.1012(12) 0.0454(8) 0.1062(12) -0.0240(8) 0.0213(9) -0.0121(8)
    N4 0.0597(9) 0.0609(10) 0.0481(9) -0.0199(7) 0.0225(7) -0.0143(7)
    O41 0.1011(11) 0.1023(12) 0.0392(7) -0.0322(9) 0.0129(7) -0.0093(7)
    O42 0.0884(10) 0.0552(8) 0.0825(10) -0.0049(7) 0.0366(8) -0.0259(7)
    N2 0.0425(7) 0.0372(7) 0.0334(6) -0.0002(5) 0.0043(5) -0.0010(5)
    C3 0.0366(7) 0.0344(7) 0.0371(8) 0.0020(6) 0.0074(6) -0.0021(6)
    C31 0.0361(7) 0.0401(8) 0.0359(8) -0.0031(6) 0.0056(6) -0.0009(6)
    C32 0.0518(9) 0.0427(8) 0.0379(8) 0.0027(7) 0.0076(7) -0.0020(6)
    C33 0.0608(10) 0.0427(9) 0.0481(10) 0.0021(8) 0.0057(8) 0.0061(7)
    C34 0.0648(11) 0.0596(11) 0.0404(9) -0.0086(9) 0.0032(8) 0.0107(8)
    C35 0.0606(10) 0.0646(11) 0.0345(8) -0.0125(9) 0.0097(7) -0.0057(7)
    C36 0.0448(9) 0.0433(8) 0.0422(8) -0.0065(7) 0.0078(7) -0.0064(7)
    C4 0.0390(8) 0.0343(7) 0.0384(8) -0.0003(6) 0.0052(6) -0.0029(6)
    S1 0.0456(2) 0.0389(2) 0.0466(2) -0.00736(16) 0.00724(17) -0.00609(16)
    C41 0.0594(10) 0.0408(8) 0.0329(8) 0.0021(7) 0.0050(7) -0.0023(6)
    C42 0.0671(12) 0.0552(10) 0.0534(10) -0.0013(9) 0.0199(9) -0.0060(8)
    C43 0.0754(13) 0.0867(15) 0.0574(12) 0.0130(11) 0.0250(10) -0.0043(11)
    C44 0.1021(18) 0.0722(14) 0.0556(12) 0.0298(13) 0.0180(11) -0.0104(10)
    C45 0.1061(18) 0.0479(11) 0.0631(12) 0.0123(11) 0.0081(12) -0.0130(9)
    C46 0.0742(12) 0.0433(9) 0.0542(10) -0.0012(8) 0.0061(9) -0.0061(8)
    C5 0.0406(8) 0.0367(7) 0.0353(8) 0.0014(6) 0.0025(6) -0.0025(6)
_geom_special_details
;
All e.s.d.'s (except the e.s.d. in the dihedral angle between two l.s. planes)
are estimated using the full covariance matrix. The cell e.s.d.'s are taken
into account individually in the estimation of e.s.d.'s in distances, angles
and torsion angles; correlations between e.s.d.'s in cell parameters are only
used when they are defined by crystal symmetry. An approximate (isotropic)
treatment of cell e.s.d.'s is used for estimating e.s.d.'s involving l.s.
planes.
;
loop_
    _geom_bond_atom_site_label_1
    _geom_bond_atom_site_label_2
    _geom_bond_site_symmetry_2
    _geom_bond_distance
    _geom_bond_publ_flag
    N1 C5 . 1.3508(18) ?
    N1 N2 . 1.3749(17) ?
    N1 C11 . 1.4093(18) ?
    C11 C12 . 1.393(2) ?
    C11 C16 . 1.395(2) ?
    C12 C13 . 1.376(2) ?
    C12 H12 . 0.9300 ?
    C13 C14 . 1.374(2) ?
    C13 H13 . 0.9300 ?
    C14 C15 . 1.370(2) ?
    C14 N3 . 1.470(2) ?
    C15 C16 . 1.377(2) ?
    C15 H15 . 0.9300 ?
    C16 N4 . 1.474(2) ?
    N3 O32 . 1.216(2) ?
    N3 O31 . 1.220(2) ?
    N4 O41 . 1.220(2) ?
    N4 O42 . 1.221(2) ?
    N2 C3 . 1.3226(18) ?
    C3 C4 . 1.423(2) ?
    C3 C31 . 1.476(2) ?
    C31 C32 . 1.389(2) ?
    C31 C36 . 1.391(2) ?
    C32 C33 . 1.379(2) ?
    C32 H32 . 0.9300 ?
    C33 C34 . 1.375(3) ?
    C33 H33 . 0.9300 ?
    C34 C35 . 1.376(3) ?
    C34 H34 . 0.9300 ?
    C35 C36 . 1.383(2) ?
    C35 H35 . 0.9300 ?
    C36 H36 . 0.9300 ?
    C4 C5 . 1.359(2) ?
    C4 S1 . 1.7515(14) ?
    S1 C41 . 1.7805(17) ?
    C41 C42 . 1.375(2) ?
    C41 C46 . 1.388(2) ?
    C42 C43 . 1.387(3) ?
    C42 H42 . 0.9300 ?
    C43 C44 . 1.372(3) ?
    C43 H43 . 0.9300 ?
    C44 C45 . 1.363(3) ?
    C44 H44 . 0.9300 ?
    C45 C46 . 1.378(3) ?
    C45 H45 . 0.9300 ?
    C46 H46 . 0.9300 ?
    C5 H5 . 0.9300 ?
loop_
    _geom_angle_atom_site_label_1
    _geom_angle_atom_site_label_2
    _geom_angle_atom_site_label_3
    _geom_angle_site_symmetry_1
    _geom_angle_site_symmetry_3
    _geom_angle
    _geom_angle_publ_flag
    C5 N1 N2 . . 111.59(11) ?
    C5 N1 C11 . . 129.66(12) ?
    N2 N1 C11 . . 118.72(11) ?
    C12 C11 C16 . . 117.79(14) ?
    C12 C11 N1 . . 118.62(13) ?
    C16 C11 N1 . . 123.57(13) ?
    C13 C12 C11 . . 120.99(15) ?
    C13 C12 H12 . . 119.5 ?
    C11 C12 H12 . . 119.5 ?
    C14 C13 C12 . . 119.03(15) ?
    C14 C13 H13 . . 120.5 ?
    C12 C13 H13 . . 120.5 ?
    C15 C14 C13 . . 122.07(15) ?
    C15 C14 N3 . . 118.56(15) ?
    C13 C14 N3 . . 119.32(15) ?
    C14 C15 C16 . . 118.29(15) ?
    C14 C15 H15 . . 120.9 ?
    C16 C15 H15 . . 120.9 ?
    C15 C16 C11 . . 121.73(14) ?
    C15 C16 N4 . . 114.95(14) ?
    C11 C16 N4 . . 123.04(14) ?
    O32 N3 O31 . . 124.40(16) ?
    O32 N3 C14 . . 118.10(16) ?
    O31 N3 C14 . . 117.51(16) ?
    O41 N4 O42 . . 125.20(16) ?
    O41 N4 C16 . . 117.19(16) ?
    O42 N4 C16 . . 117.54(15) ?
    C3 N2 N1 . . 104.98(11) ?
    N2 C3 C4 . . 110.73(12) ?
    N2 C3 C31 . . 120.64(12) ?
    C4 C3 C31 . . 128.63(13) ?
    C32 C31 C36 . . 118.85(14) ?
    C32 C31 C3 . . 120.26(13) ?
    C36 C31 C3 . . 120.89(13) ?
    C33 C32 C31 . . 120.73(15) ?
    C33 C32 H32 . . 119.6 ?
    C31 C32 H32 . . 119.6 ?
    C34 C33 C32 . . 119.89(16) ?
    C34 C33 H33 . . 120.1 ?
    C32 C33 H33 . . 120.1 ?
    C33 C34 C35 . . 120.16(16) ?
    C33 C34 H34 . . 119.9 ?
    C35 C34 H34 . . 119.9 ?
    C34 C35 C36 . . 120.34(15) ?
    C34 C35 H35 . . 119.8 ?
    C36 C35 H35 . . 119.8 ?
    C35 C36 C31 . . 120.03(15) ?
    C35 C36 H36 . . 120.0 ?
    C31 C36 H36 . . 120.0 ?
    C5 C4 C3 . . 105.46(12) ?
    C5 C4 S1 . . 125.31(11) ?
    C3 C4 S1 . . 129.16(11) ?
    C4 S1 C41 . . 102.81(7) ?
    C42 C41 C46 . . 119.70(17) ?
    C42 C41 S1 . . 124.36(13) ?
    C46 C41 S1 . . 115.94(14) ?
    C41 C42 C43 . . 119.49(18) ?
    C41 C42 H42 . . 120.3 ?
    C43 C42 H42 . . 120.3 ?
    C44 C43 C42 . . 120.7(2) ?
    C44 C43 H43 . . 119.7 ?
    C42 C43 H43 . . 119.7 ?
    C45 C44 C43 . . 119.7(2) ?
    C45 C44 H44 . . 120.2 ?
    C43 C44 H44 . . 120.2 ?
    C44 C45 C46 . . 120.7(2) ?
    C44 C45 H45 . . 119.7 ?
    C46 C45 H45 . . 119.7 ?
    C45 C46 C41 . . 119.8(2) ?
    C45 C46 H46 . . 120.1 ?
    C41 C46 H46 . . 120.1 ?
    N1 C5 C4 . . 107.22(13) ?
    N1 C5 H5 . . 126.4 ?
    C4 C5 H5 . . 126.4 ?
loop_
    _geom_torsion_atom_site_label_1
    _geom_torsion_atom_site_label_2
    _geom_torsion_atom_site_label_3
    _geom_torsion_atom_site_label_4
    _geom_torsion_site_symmetry_1
    _geom_torsion_site_symmetry_2
    _geom_torsion_site_symmetry_3
    _geom_torsion_site_symmetry_4
    _geom_torsion
    _geom_torsion_publ_flag
    C5 N1 C11 C12 . . . . 150.11(15) ?
    N2 N1 C11 C12 . . . . -27.9(2) ?
    C5 N1 C11 C16 . . . . -28.3(2) ?
    N2 N1 C11 C16 . . . . 153.72(14) ?
    C16 C11 C12 C13 . . . . -0.9(2) ?
    N1 C11 C12 C13 . . . . -179.36(15) ?
    C11 C12 C13 C14 . . . . 2.6(3) ?
    C12 C13 C14 C15 . . . . -1.5(3) ?
    C12 C13 C14 N3 . . . . -179.20(15) ?
    C13 C14 C15 C16 . . . . -1.3(2) ?
    N3 C14 C15 C16 . . . . 176.38(14) ?
    C14 C15 C16 C11 . . . . 3.1(2) ?
    C14 C15 C16 N4 . . . . -170.88(14) ?
    C12 C11 C16 C15 . . . . -2.1(2) ?
    N1 C11 C16 C15 . . . . 176.35(14) ?
    C12 C11 C16 N4 . . . . 171.45(14) ?
    N1 C11 C16 N4 . . . . -10.1(2) ?
    C15 C14 N3 O32 . . . . -165.63(16) ?
    C13 C14 N3 O32 . . . . 12.1(2) ?
    C15 C14 N3 O31 . . . . 13.8(2) ?
    C13 C14 N3 O31 . . . . -168.44(17) ?
    C15 C16 N4 O41 . . . . -42.7(2) ?
    C11 C16 N4 O41 . . . . 143.32(16) ?
    C15 C16 N4 O42 . . . . 134.48(16) ?
    C11 C16 N4 O42 . . . . -39.4(2) ?
    C5 N1 N2 C3 . . . . 1.50(16) ?
    C11 N1 N2 C3 . . . . 179.83(12) ?
    N1 N2 C3 C4 . . . . -0.88(16) ?
    N1 N2 C3 C31 . . . . 178.87(12) ?
    N2 C3 C31 C32 . . . . -134.32(15) ?
    C4 C3 C31 C32 . . . . 45.4(2) ?
    N2 C3 C31 C36 . . . . 45.2(2) ?
    C4 C3 C31 C36 . . . . -135.11(16) ?
    C36 C31 C32 C33 . . . . -0.6(2) ?
    C3 C31 C32 C33 . . . . 178.96(15) ?
    C31 C32 C33 C34 . . . . 0.4(3) ?
    C32 C33 C34 C35 . . . . -0.2(3) ?
    C33 C34 C35 C36 . . . . 0.0(3) ?
    C34 C35 C36 C31 . . . . -0.2(2) ?
    C32 C31 C36 C35 . . . . 0.4(2) ?
    C3 C31 C36 C35 . . . . -179.10(14) ?
    N2 C3 C4 C5 . . . . -0.01(17) ?
    C31 C3 C4 C5 . . . . -179.74(14) ?
    N2 C3 C4 S1 . . . . -176.96(11) ?
    C31 C3 C4 S1 . . . . 3.3(2) ?
    C5 C4 S1 C41 . . . . 91.96(14) ?
    C3 C4 S1 C41 . . . . -91.65(15) ?
    C4 S1 C41 C42 . . . . -6.10(16) ?
    C4 S1 C41 C46 . . . . 174.66(13) ?
    C46 C41 C42 C43 . . . . 0.0(3) ?
    S1 C41 C42 C43 . . . . -179.18(14) ?
    C41 C42 C43 C44 . . . . 0.5(3) ?
    C42 C43 C44 C45 . . . . -0.3(3) ?
    C43 C44 C45 C46 . . . . -0.4(3) ?
    C44 C45 C46 C41 . . . . 0.9(3) ?
    C42 C41 C46 C45 . . . . -0.7(3) ?
    S1 C41 C46 C45 . . . . 178.53(15) ?
    N2 N1 C5 C4 . . . . -1.54(17) ?
    C11 N1 C5 C4 . . . . -179.63(14) ?
    C3 C4 C5 N1 . . . . 0.92(16) ?
    S1 C4 C5 N1 . . . . 178.02(11) ?
loop_
    _geom_hbond_atom_site_label_D
    _geom_hbond_atom_site_label_H
    _geom_hbond_atom_site_label_A
    _geom_hbond_site_symmetry_A
    _geom_hbond_distance_DH
    _geom_hbond_distance_HA
    _geom_hbond_distance_DA
    _geom_hbond_angle_DHA
    C35 H35 O42 1_556 0.93 2.58 3.452(2) 157
    C5 H5 N2 4_565 0.93 2.52 3.411(2) 161
_iucr_refine_instructions_details
;
TITL pyrazole
CELL  0.71073   7.3062  26.5212  10.3361   90.000  104.012   90.000
ZERR     4.00   0.0004   0.0013   0.0005    0.000    0.001    0.000
LATT   1
SYMM  1/2 - X, 1/2 + Y, 1/2 - Z
SFAC  C    H    N    O    S
UNIT  84   56   16   16   4
MERG   2
FMAP   2
PLAN    5
ACTA
BOND   $H
HTAB
EQIV $1 3/2-X, -1/2+Y, 1/2-Z
EQIV $2 X, Y, 1+Z
EQIV $3 3/2-X, -1/2+Y, -1/2-Z
EQIV $4 -1/2+X, 1/2-Y, -1/2+Z
HTAB C33 O32_$1
HTAB C35 O42_$2
HTAB C44 O31_$3
HTAB C5 N2_$4
CONF
WGHT     0.04480     0.57020
L.S.  14
FVAR     0.14005
N1    3    0.415396    0.264658    0.024304    11.00000    0.04269    0.03297 =
        0.03520   -0.00027    0.00355   -0.00021
C11   1    0.469090    0.312852   -0.010578    11.00000    0.03790    0.03410 =
        0.03985   -0.00057    0.00603    0.00133
C12   1    0.512042    0.349835    0.087876    11.00000    0.05986    0.03909 =
        0.04025   -0.00271    0.01090   -0.00217
AFIX   43
H12   2    0.505860    0.342086    0.174467    11.00000   -1.20000
AFIX    0
C13   1    0.563480    0.397660    0.058907    11.00000    0.06076    0.03775 =
        0.05266   -0.00833    0.00988   -0.00387
AFIX   43
H13   2    0.596892    0.421743    0.125878    11.00000   -1.20000
AFIX    0
C14   1    0.564747    0.409305   -0.070406    11.00000    0.04382    0.03371 =
        0.05887    0.00274    0.01066   -0.00036
C15   1    0.520583    0.374458   -0.171037    11.00000    0.04281    0.04867 =
        0.04457    0.00650    0.01084   -0.00080
AFIX   43
H15   2    0.519736    0.383214   -0.258306    11.00000   -1.20000
AFIX    0
C16   1    0.477483    0.326136   -0.139620    11.00000    0.03958    0.04202 =
        0.03972   -0.00504    0.00818   -0.00248
N3    3    0.621950    0.460105   -0.101757    11.00000    0.05481    0.04187 =
        0.08349    0.01179    0.01888    0.00161
O31   4    0.592774    0.471807   -0.219160    11.00000    0.09345    0.06062 =
        0.09075    0.02892    0.01986   -0.00494
O32   4    0.696230    0.487464   -0.009557    11.00000    0.10122    0.04545 =
        0.10620   -0.01208    0.02127   -0.02401
N4    3    0.460786    0.289111   -0.248236    11.00000    0.05970    0.06088 =
        0.04806   -0.01431    0.02250   -0.01985
O41   4    0.376475    0.302394   -0.359758    11.00000    0.10114    0.10231 =
        0.03924   -0.00930    0.01294   -0.03224
O42   4    0.538432    0.248405   -0.220550    11.00000    0.08844    0.05523 =
        0.08251   -0.02594    0.03661   -0.00485
N2    3    0.481614    0.248275    0.153380    11.00000    0.04255    0.03720 =
        0.03337   -0.00099    0.00434   -0.00025
C3    1    0.408413    0.202778    0.155899    11.00000    0.03657    0.03442 =
        0.03713   -0.00215    0.00740    0.00202
C31   1    0.451694    0.172553    0.279458    11.00000    0.03610    0.04015 =
        0.03587   -0.00092    0.00560   -0.00309
C32   1    0.499213    0.121941    0.275806    11.00000    0.05178    0.04272 =
        0.03792   -0.00196    0.00759    0.00270
AFIX   43
H32   2    0.501643    0.107037    0.194794    11.00000   -1.20000
AFIX    0
C33   1    0.542807    0.093567    0.390951    11.00000    0.06084    0.04273 =
        0.04807    0.00612    0.00567    0.00210
AFIX   43
H33   2    0.575260    0.059772    0.387515    11.00000   -1.20000
AFIX    0
C34   1    0.538222    0.115325    0.510925    11.00000    0.06479    0.05957 =
        0.04043    0.01067    0.00325   -0.00863
AFIX   43
H34   2    0.567301    0.096178    0.588595    11.00000   -1.20000
AFIX    0
C35   1    0.490721    0.165342    0.516293    11.00000    0.06058    0.06466 =
        0.03452   -0.00575    0.00974   -0.01248
AFIX   43
H35   2    0.487878    0.179883    0.597659    11.00000   -1.20000
AFIX    0
C36   1    0.447182    0.194108    0.401338    11.00000    0.04481    0.04332 =
        0.04225   -0.00638    0.00785   -0.00655
AFIX   43
H36   2    0.414867    0.227883    0.405508    11.00000   -1.20000
AFIX    0
C4    1    0.292228    0.189932    0.028740    11.00000    0.03905    0.03435 =
        0.03836   -0.00287    0.00519   -0.00030
S1    5    0.155520    0.135789   -0.019616    11.00000    0.04560    0.03895 =
        0.04657   -0.00609    0.00724   -0.00736
C41   1    0.313241    0.095069   -0.076626    11.00000    0.05938    0.04083 =
        0.03290   -0.00226    0.00498    0.00212
C42   1    0.489574    0.108921   -0.088825    11.00000    0.06708    0.05522 =
        0.05336   -0.00600    0.01985   -0.00128
AFIX   43
H42   2    0.534575    0.141301   -0.065623    11.00000   -1.20000
AFIX    0
C43   1    0.599857    0.074243   -0.135996    11.00000    0.07545    0.08669 =
        0.05739   -0.00430    0.02500    0.01298
AFIX   43
H43   2    0.719610    0.083438   -0.143674    11.00000   -1.20000
AFIX    0
C44   1    0.534134    0.026516   -0.171452    11.00000    0.10208    0.07226 =
        0.05565   -0.01041    0.01797    0.02984
AFIX   43
H44   2    0.608692    0.003530   -0.203443    11.00000   -1.20000
AFIX    0
C45   1    0.358979    0.012949   -0.159554    11.00000    0.10608    0.04795 =
        0.06306   -0.01303    0.00810    0.01232
AFIX   43
H45   2    0.314109   -0.019340   -0.184098    11.00000   -1.20000
AFIX    0
C46   1    0.247736    0.046609   -0.111517    11.00000    0.07416    0.04329 =
        0.05418   -0.00606    0.00610   -0.00123
AFIX   43
H46   2    0.129149    0.036889   -0.102503    11.00000   -1.20000
AFIX    0
C5    1    0.299637    0.230371   -0.050622    11.00000    0.04057    0.03670 =
        0.03531   -0.00246    0.00246    0.00139
AFIX   43
H5    2    0.236743    0.233796   -0.139859    11.00000   -1.20000
AFIX    0
HKLF    4
END
;
