# Supplementary material for: 1-(2,4-Dinitro­phen­yl)-3-phenyl-4-phenyl­sulfanyl-1H-pyrazole
Source: Acta Crystallogr Sect E Struct Rep Online. 2012 Sep 5;68(Pt 10):o2845. doi: 10.1107/S1600536812036914 (PMC3470205; doi:10.1107/S1600536812036914)
Supplement: Supplementary file 2 [file e-68-o2845-Isup2.hkl]

#
# h,k,l, Fc-squared, Fo-squared, sigma(Fo-squared) and status flag
#
data_I
_shelx_title ' AD52m in P2(1)/n'
_shelx_refln_list_code          4
_shelx_F_calc_maximum      212.54
_exptl_crystal_F_000       864.00
_reflns_d_resolution_high  0.8409
 
loop_
 _symmetry_equiv_pos_as_xyz
 'x, y, z'
 '-x+1/2, y+1/2, -z+1/2'
 '-x, -y, -z'
 'x-1/2, -y-1/2, z-1/2'
 
_cell_length_a     7.3062
_cell_length_b    26.5212
_cell_length_c    10.3361
_cell_angle_alpha  90.000
_cell_angle_beta  104.012
_cell_angle_gamma  90.000
 
_shelx_F_squared_multiplier     1.000
 
loop_
 _refln_index_h
 _refln_index_k
 _refln_index_l
 _refln_F_squared_calc
 _refln_F_squared_meas
 _refln_F_squared_sigma
 _refln_observed_status
   2   0   0    45172.36    50382.88    655.56 o
   4   0   0     1171.93     1327.53     18.92 o
   6   0   0      398.83      379.73      8.42 o
   8   0   0        6.96        7.22      2.32 o
   1   1   0        3.07        9.06      0.36 o
   2   1   0      920.83      983.87     10.32 o
   3   1   0     1970.96     1920.32     18.51 o
   4   1   0      311.92      295.33      3.76 o
   5   1   0      138.78      141.85      3.40 o
   6   1   0      424.34      407.66      5.72 o
   7   1   0       38.93       38.18      2.41 o
   8   1   0       46.15       54.32      3.10 o
   0   2   0     4661.07     4757.66    142.75 o
   1   2   0    11695.59    12469.13    123.24 o
   2   2   0     8223.31     8622.33     79.78 o
   3   2   0       23.38       19.82      0.72 o
   4   2   0     1094.71     1089.59     11.17 o
   5   2   0      176.52      150.84      2.58 o
   6   2   0       43.78       38.87      1.64 o
   7   2   0       62.74       60.43      3.49 o
   8   2   0       13.38       15.74      1.94 o
   1   3   0      279.25      239.82      2.57 o
   2   3   0    26213.58    28260.46    278.21 o
   3   3   0        6.20        6.25      0.58 o
   4   3   0     2141.28     2301.89     22.34 o
   5   3   0        2.33        4.58      0.87 o
   6   3   0      180.54      170.75      3.24 o
   7   3   0      338.06      345.49      7.39 o
   8   3   0       14.67       19.19      2.35 o
   0   4   0      205.79      178.01      2.67 o
   1   4   0      572.66      544.01      5.36 o
   2   4   0     3050.70     3136.46     29.45 o
   3   4   0      109.65      107.05      1.73 o
   4   4   0      280.87      308.38      3.94 o
   5   4   0        0.87       -0.20      0.48 o
   6   4   0      761.17      744.47     12.53 o
   7   4   0        9.56       10.32      1.48 o
   8   4   0        3.78        7.62      1.95 o
   1   5   0     1506.84     1505.76     14.25 o
   2   5   0       36.85       40.30      1.16 o
   3   5   0      410.17      417.67      4.68 o
   4   5   0      923.71      962.46     10.02 o
   5   5   0       45.85       44.18      1.49 o
   6   5   0       30.89       30.05      1.67 o
   7   5   0       71.13       71.29      2.77 o
   8   5   0       32.64       36.57      5.61 o
   0   6   0       72.46       62.43      1.33 o
   1   6   0      312.10      309.93      3.32 o
   2   6   0      443.01      403.78      4.80 o
   3   6   0      734.71      725.09      7.54 o
   4   6   0       26.00       25.74      1.06 o
   5   6   0      170.19      164.17      2.99 o
   6   6   0      257.33      248.31      4.54 o
   7   6   0      216.12      210.59      7.46 o
   8   6   0       26.41       25.18      3.41 o
   1   7   0      333.59      355.96      3.80 o
   2   7   0      888.10      990.08      9.81 o
   3   7   0     2562.60     2682.86     25.63 o
   4   7   0     1201.26     1262.49     12.79 o
   5   7   0      165.48      166.53      3.21 o
   6   7   0      417.09      394.21      6.27 o
   7   7   0       15.67       14.97      1.65 o
   8   7   0      119.77      124.59     14.27 o
   0   8   0     4743.79     4766.68     62.73 o
   1   8   0     2606.24     2598.25     24.50 o
   2   8   0      432.73      432.48      4.70 o
   3   8   0      982.41     1013.21     10.26 o
   4   8   0       55.01       58.80      1.53 o
   5   8   0       70.16       67.02      1.85 o
   6   8   0      735.92      712.68      9.77 o
   7   8   0        6.20        6.33      1.29 o
   8   8   0       12.79       13.21      3.05 o
   1   9   0      128.90      142.31      1.93 o
   2   9   0     8052.60     8604.52     79.80 o
   3   9   0       29.03       30.07      0.98 o
   4   9   0       86.10       72.07      1.62 o
   5   9   0      141.93      143.76      4.07 o
   6   9   0       26.58       27.01      1.91 o
   7   9   0       56.94       51.18      2.83 o
   8   9   0      111.87      106.22      5.94 o
   0  10   0     1326.09     1406.36     19.29 o
   1  10   0     3987.07     3931.01     36.84 o
   2  10   0       84.38       86.63      1.51 o
   3  10   0        0.27        0.70      0.41 o
   4  10   0        0.33       -0.05      0.45 o
   5  10   0      586.91      596.02      8.37 o
   6  10   0      141.58      122.38      3.82 o
   7  10   0        6.76        4.43      1.65 o
   1  11   0     2981.07     3204.20     30.24 o
   2  11   0       21.88       24.92      0.85 o
   3  11   0      861.12      860.01      8.97 o
   4  11   0        0.06        0.43      0.52 o
   5  11   0        4.75        6.80      1.25 o
   6  11   0       42.83       41.50      2.94 o
   7  11   0       66.47       66.30      3.30 o
   0  12   0       91.73       76.13      2.65 o
   1  12   0      224.11      254.95      3.14 o
   2  12   0      499.93      521.66      5.73 o
   3  12   0      287.99      329.56      4.08 o
   4  12   0      455.42      458.14      5.51 o
   5  12   0      233.50      215.17      4.54 o
   6  12   0        2.84        4.07      1.24 o
   7  12   0       58.38       64.86      3.30 o
   1  13   0       42.44       57.97      1.24 o
   2  13   0       68.67       78.05      1.52 o
   3  13   0      403.00      404.13      5.57 o
   4  13   0      830.09      791.88      9.28 o
   5  13   0       32.10       27.65      1.72 o
   6  13   0       10.34       10.00      1.84 o
   7  13   0       13.17       15.90      1.94 o
   0  14   0     3524.16     4377.07     58.34 o
   1  14   0       10.80        8.32      0.63 o
   2  14   0     2827.09     3093.62     29.58 o
   3  14   0       13.86       13.55      0.81 o
   4  14   0     1111.89     1134.73     13.88 o
   5  14   0        8.26        8.83      1.45 o
   6  14   0       25.71       30.02      2.29 o
   7  14   0        7.34       10.69      1.84 o
   1  15   0      109.58      101.93      1.97 o
   2  15   0      264.57      246.96      3.31 o
   3  15   0      176.11      151.34      2.91 o
   4  15   0       14.84       15.26      1.34 o
   5  15   0      737.67      731.51     12.54 o
   6  15   0       73.84       69.54      3.24 o
   7  15   0      160.03      160.29      5.08 o
   0  16   0      324.18      337.47      5.91 o
   1  16   0      281.66      230.69      3.14 o
   2  16   0       12.30       19.17      1.04 o
   3  16   0      134.41      133.70      2.56 o
   4  16   0       81.28       73.20      2.86 o
   5  16   0      165.94      163.95      4.65 o
   6  16   0      180.91      183.93      5.22 o
   7  16   0        3.68        5.97      1.76 o
   1  17   0      620.48      610.68      6.81 o
   2  17   0       40.23       30.04      1.20 o
   3  17   0        1.32        2.32      0.67 o
   4  17   0      446.70      426.40      8.28 o
   5  17   0       16.73       15.08      1.76 o
   6  17   0        5.79        5.02      1.79 o
   7  17   0       15.12       18.99      2.29 o
   0  18   0     2467.95     2528.43     34.83 o
   1  18   0       10.91       10.35      0.78 o
   2  18   0        1.67        1.38      0.50 o
   3  18   0      288.85      271.90      4.61 o
   4  18   0      376.89      381.82      7.70 o
   5  18   0       43.16       37.73      2.53 o
   6  18   0        8.42       11.18      1.78 o
   1  19   0      250.65      235.33      3.39 o
   2  19   0      215.29      187.73      5.67 o
   3  19   0      134.55      120.64      2.87 o
   4  19   0       72.36       60.77      2.92 o
   5  19   0        9.22        7.10      1.53 o
   6  19   0        6.99       11.21      1.84 o
   0  20   0      118.89      121.31      3.23 o
   1  20   0      430.60      449.99      6.02 o
   2  20   0        7.98        9.15      1.02 o
   3  20   0        1.82        0.61      0.91 o
   4  20   0        4.03        4.57      1.33 o
   5  20   0      104.83      110.26      4.12 o
   6  20   0       48.52       42.76      2.99 o
   1  21   0      430.92      420.22      5.77 o
   2  21   0      446.78      443.91     10.93 o
   3  21   0        3.02        5.46      1.19 o
   4  21   0        3.44        4.21      1.27 o
   5  21   0       65.15       57.76      3.12 o
   6  21   0      112.76      110.06      4.27 o
   0  22   0      194.50      178.57      4.18 o
   1  22   0      100.36       94.75      2.55 o
   2  22   0      851.12      837.12     12.07 o
   3  22   0       70.36       63.74      3.17 o
   4  22   0      143.39      147.60      5.01 o
   5  22   0        2.97        6.37      1.53 o
   6  22   0       35.89       45.83      3.18 o
   1  23   0      207.36      207.50      4.01 o
   2  23   0        4.43        3.17      0.89 o
   3  23   0       50.64       51.66      3.53 o
   4  23   0        3.68        3.95      1.33 o
   5  23   0       35.39       39.49      2.87 o
   0  24   0        7.27        5.86      1.80 o
   1  24   0      574.99      576.84     10.34 o
   2  24   0      173.72      167.93      4.13 o
   3  24   0        7.46        9.60      1.50 o
   4  24   0       11.62       13.11      1.78 o
   5  24   0       85.14       94.23      3.87 o
   1  25   0      154.90      139.29      4.20 o
   2  25   0       82.11       89.25      2.67 o
   3  25   0        1.09        0.46      1.07 o
   4  25   0      120.37      124.11      4.32 o
   5  25   0       16.91       15.48      2.11 o
   0  26   0      236.82      235.75      8.11 o
   1  26   0       23.62       25.62      2.09 o
   2  26   0       22.55       28.15      1.95 o
   3  26   0        6.07        7.16      1.50 o
   4  26   0        2.11        6.34      1.50 o
   1  27   0       16.17       14.98      1.78 o
   2  27   0      259.85      266.20     10.82 o
   3  27   0       61.72       68.86      3.43 o
   4  27   0       17.63       23.43      2.31 o
   0  28   0       26.91       21.01      2.88 o
   1  28   0        9.21       11.53      1.58 o
   2  28   0       49.96       52.63      3.30 o
   3  28   0       53.70       55.38      3.46 o
   1  29   0       41.56       47.77      2.73 o
   2  29   0       14.04       12.83      2.52 o
   3  29   0      142.32      156.06      5.67 o
   0  30   0       70.45       66.38      4.84 o
   1  30   0        4.76        4.84      1.38 o
   2  30   0       28.51       39.19      4.13 o
   1  31   0        0.24        3.62      2.29 o
  -7   0   1      232.19      215.49      7.54 o
  -5   0   1       52.98       53.49      2.35 o
  -3   0   1     1835.17     1999.16     27.07 o
  -1   0   1    13338.06    13547.29    177.32 o
   1   0   1    10983.38    11552.71    174.68 o
   3   0   1     4533.31     4801.72     63.70 o
   5   0   1      686.67      695.72     12.84 o
   7   0   1      337.11      365.30      8.71 o
  -8   1   1        0.62        0.87      1.19 o
  -7   1   1       47.69       47.58      2.55 o
  -6   1   1       34.16       31.22      1.44 o
  -5   1   1      136.09      129.88      2.35 o
  -4   1   1      853.59      849.78      9.47 o
  -3   1   1       80.70       91.87      1.57 o
  -2   1   1     5173.76     5433.09     50.48 o
  -1   1   1     3192.97     3228.11     32.19 o
   0   1   1     1248.82     1182.53     11.17 o
   1   1   1     9224.61     9488.30     87.97 o
   2   1   1     8248.87     8715.88     80.71 o
   3   1   1      194.19      217.83      2.98 o
   4   1   1      202.15      182.72      2.69 o
   5   1   1       30.38       21.21      1.06 o
   6   1   1      155.77      158.44      3.43 o
   7   1   1      110.28      108.89      3.36 o
   8   1   1        5.13        4.72      1.85 o
  -8   2   1      129.72      132.56      4.27 o
  -7   2   1       78.39       86.33      3.83 o
  -6   2   1      198.91      174.12      3.24 o
  -5   2   1        0.08       -0.82      0.55 o
  -4   2   1      922.37      855.74      9.01 o
  -3   2   1     1920.25     2020.58     19.39 o
  -2   2   1     6278.65     6495.92     60.26 o
  -1   2   1       85.16       70.09      1.01 o
   0   2   1     5454.33     5627.50     52.40 o
   1   2   1      221.70      219.73      2.60 o
   2   2   1     2797.68     2880.16     28.89 o
   3   2   1      419.62      412.51      4.68 o
   4   2   1       86.58       70.79      1.51 o
   5   2   1      323.31      324.66      4.65 o
   6   2   1      192.34      187.09      3.80 o
   7   2   1       10.92       14.32      1.54 o
   8   2   1       91.66       98.42      4.51 o
  -8   3   1       15.31       16.54      2.02 o
  -7   3   1       68.36       61.38      2.50 o
  -6   3   1       23.60       29.46      1.43 o
  -5   3   1       72.11       71.89      1.79 o
  -4   3   1     5409.06     5543.07     52.06 o
  -3   3   1      126.07      140.46      2.04 o
  -2   3   1    41748.76    46052.25    423.69 o
  -1   3   1      869.14      892.83      9.21 o
   0   3   1       73.52       56.84      0.84 o
   1   3   1       46.00       59.83      1.15 o
   2   3   1     1568.99     1654.24     15.85 o
   3   3   1     1045.05     1121.65     11.19 o
   4   3   1      826.76      800.15      8.53 o
   5   3   1      631.69      626.51      7.72 o
   6   3   1       76.58       77.51      2.34 o
   7   3   1       19.09       29.18      2.00 o
   8   3   1        0.37        1.76      1.96 o
  -8   4   1      196.27      180.08      5.09 o
  -7   4   1       26.59       28.38      2.79 o
  -6   4   1      176.84      167.11      4.75 o
  -5   4   1        0.01       -0.75      0.50 o
  -4   4   1      498.53      491.32      5.62 o
  -3   4   1     6964.43     7159.56     66.61 o
  -2   4   1      309.96      317.41      3.50 o
  -1   4   1     2940.55     2907.67     27.27 o
   0   4   1     9942.03    10347.93     95.82 o
   1   4   1     5338.36     5402.54     50.32 o
   2   4   1     3869.60     3853.56     36.08 o
   3   4   1      387.83      380.84      4.61 o
   4   4   1     1102.10     1161.07     11.87 o
   5   4   1       89.91       93.05      2.51 o
   6   4   1       20.04       24.51      1.50 o
   7   4   1       59.58       58.61      5.74 o
   8   4   1       66.34       64.55      4.04 o
  -8   5   1       67.75       62.68      3.80 o
  -7   5   1        1.89        1.16      0.95 o
  -6   5   1     1082.82     1048.91     13.49 o
  -5   5   1     1077.34     1092.07     12.19 o
  -4   5   1      858.44      922.11      9.63 o
  -3   5   1      121.03      107.82      1.92 o
  -2   5   1      459.37      500.05      5.57 o
  -1   5   1     8916.21     9262.52     85.77 o
   0   5   1      121.05      130.15      1.59 o
   1   5   1     1254.78     1244.14     11.93 o
   2   5   1     1077.71     1123.96     11.03 o
   3   5   1      354.06      357.64      4.13 o
   4   5   1      636.61      647.18      8.24 o
   5   5   1      294.50      277.00      4.91 o
   6   5   1        0.18        0.32      0.78 o
   7   5   1       40.62       40.19      2.53 o
   8   5   1        1.38        1.91      1.65 o
  -8   6   1       17.22        9.79      2.69 o
  -7   6   1        0.74       -1.52      1.01 o
  -6   6   1      702.49      658.43      9.11 o
  -5   6   1       35.07       33.16      1.35 o
  -4   6   1     6889.87     7265.12     67.87 o
  -3   6   1      326.66      328.68      3.90 o
  -2   6   1     3012.43     3002.35     28.24 o
  -1   6   1     1681.62     1751.50     16.62 o
   0   6   1     2896.58     2901.58     27.13 o
   1   6   1     1885.54     1856.75     17.65 o
   2   6   1      426.92      420.77      4.51 o
   3   6   1        4.12        6.61      0.54 o
   4   6   1      711.41      752.31      8.12 o
   5   6   1      127.65      128.45      3.54 o
   6   6   1      146.96      139.41      3.22 o
   7   6   1        1.12        0.03      1.19 o
   8   6   1        2.63        6.69      1.64 o
  -8   7   1       17.87       18.91      3.05 o
  -7   7   1      160.00      155.70      4.10 o
  -6   7   1       10.67       13.86      1.45 o
  -5   7   1      233.97      217.92      5.20 o
  -4   7   1      253.71      213.77      3.19 o
  -3   7   1      240.00      222.63      2.90 o
  -2   7   1     2775.04     2953.20     27.78 o
  -1   7   1     4854.09     4833.17     44.97 o
   0   7   1       99.28      108.38      1.45 o
   1   7   1      104.87       90.68      1.33 o
   2   7   1      324.14      315.46      3.61 o
   3   7   1      412.90      394.39      4.55 o
   4   7   1     1818.43     1854.41     18.28 o
   5   7   1       27.93       25.22      1.43 o
   6   7   1       27.15       33.51      1.95 o
   7   7   1        8.25       10.49      1.69 o
   8   7   1        0.08        1.65      1.69 o
  -8   8   1       48.45       50.02      4.59 o
  -7   8   1      142.30      148.10      4.00 o
  -6   8   1      176.29      183.53      4.22 o
  -5   8   1      111.06      108.87      3.50 o
  -4   8   1      207.36      198.10      2.86 o
  -3   8   1      500.30      541.15      5.86 o
  -2   8   1     3135.94     3279.54     30.87 o
  -1   8   1      509.32      514.66      5.31 o
   0   8   1      262.96      239.89      2.76 o
   1   8   1      173.31      165.08      2.10 o
   2   8   1      109.40      124.94      1.83 o
   3   8   1      878.26      867.74      9.83 o
   4   8   1       96.35       90.61      2.82 o
   5   8   1       87.27       85.08      2.29 o
   6   8   1      103.47       94.65      3.01 o
   7   8   1        4.62        4.90      1.45 o
  -8   9   1       56.36       49.54      4.33 o
  -7   9   1       65.74       74.38      3.30 o
  -6   9   1      707.61      689.53     12.26 o
  -5   9   1       35.25       30.67      1.39 o
  -4   9   1       42.40       52.53      1.36 o
  -3   9   1      377.81      387.06      4.46 o
  -2   9   1      364.85      419.90      4.62 o
  -1   9   1        1.22        3.93      0.60 o
   0   9   1      143.87      150.84      1.95 o
   1   9   1     2210.63     2197.51     22.36 o
   2   9   1        4.06        1.04      0.39 o
   3   9   1      673.55      678.70      7.31 o
   4   9   1       36.20       31.84      1.27 o
   5   9   1      619.84      613.17      9.90 o
   6   9   1       66.12       65.01      2.67 o
   7   9   1       27.54       26.27      2.27 o
  -8  10   1       23.89       15.83      2.44 o
  -7  10   1       59.78       55.71      2.92 o
  -6  10   1      124.28      109.58      3.22 o
  -5  10   1      206.00      202.91      3.40 o
  -4  10   1      137.81      132.05      2.43 o
  -3  10   1       66.34       66.55      2.15 o
  -2  10   1       23.84       22.94      0.89 o
  -1  10   1      342.68      324.67      3.70 o
   0  10   1       52.05       42.68      1.14 o
   1  10   1       73.52       50.28      1.28 o
   2  10   1      303.19      276.46      3.35 o
   3  10   1     3245.45     3427.17     32.60 o
   4  10   1      277.49      271.82      4.00 o
   5  10   1       38.39       40.74      1.79 o
   6  10   1       98.18       86.62      2.95 o
   7  10   1       15.25       15.32      1.94 o
  -8  11   1       24.31       24.81      3.40 o
  -7  11   1        4.44        8.23      1.58 o
  -6  11   1      127.04      135.79      4.14 o
  -5  11   1       18.65       18.21      1.23 o
  -4  11   1      199.88      228.21      3.49 o
  -3  11   1       68.58       62.26      1.33 o
  -2  11   1      357.07      474.00      5.25 o
  -1  11   1     1981.71     2020.98     19.38 o
   0  11   1     3731.33     3930.22     36.92 o
   1  11   1      489.27      540.69      5.75 o
   2  11   1       43.86       35.64      1.03 o
   3  11   1        0.69        1.62      0.48 o
   4  11   1        8.42        7.08      0.89 o
   5  11   1        8.13       10.48      1.19 o
   6  11   1       86.73       79.23      2.81 o
   7  11   1       35.84       35.62      2.59 o
  -7  12   1        2.27        3.06      1.27 o
  -6  12   1      119.55      113.25      3.82 o
  -5  12   1        5.55        8.70      1.22 o
  -4  12   1      155.84      136.12      2.58 o
  -3  12   1      493.14      458.02      5.28 o
  -2  12   1     4931.23     5489.95     51.38 o
  -1  12   1     1077.02     1187.52     11.81 o
   0  12   1     2026.91     2248.31     21.52 o
   1  12   1     1426.15     1539.47     15.08 o
   2  12   1     2358.08     2392.47     23.01 o
   3  12   1      400.76      350.53      4.28 o
   4  12   1       31.83       29.04      1.43 o
   5  12   1      176.89      178.02      4.57 o
   6  12   1        3.34        3.42      1.11 o
   7  12   1       22.97       24.07      2.48 o
  -7  13   1        4.99        7.39      2.21 o
  -6  13   1       44.32       47.14      3.02 o
  -5  13   1      235.40      232.64      4.72 o
  -4  13   1       40.28       34.14      1.56 o
  -3  13   1      141.36      145.97      2.54 o
  -2  13   1      133.51      140.99      2.15 o
  -1  13   1     1925.98     1857.74     18.05 o
   0  13   1       30.45       32.37      0.98 o
   1  13   1      391.26      392.58      4.77 o
   2  13   1       18.35       24.49      0.91 o
   3  13   1      131.33      135.19      2.70 o
   4  13   1       10.51        7.22      0.92 o
   5  13   1      124.74      130.28      3.47 o
   6  13   1        0.66        0.59      1.55 o
   7  13   1        0.88       -0.06      1.55 o
  -7  14   1        2.77        3.82      1.53 o
  -6  14   1       20.93       19.19      1.89 o
  -5  14   1       12.07       15.74      1.71 o
  -4  14   1      203.08      191.06      3.61 o
  -3  14   1     1169.10     1150.80     15.28 o
  -2  14   1       30.89       19.59      0.83 o
  -1  14   1      335.38      367.70      4.33 o
   0  14   1     1536.51     1747.49     17.06 o
   1  14   1     1727.68     1786.37     17.49 o
   2  14   1     1011.24     1057.10     10.84 o
   3  14   1       65.38       67.11      1.92 o
   4  14   1      207.99      190.43      3.65 o
   5  14   1       79.25       70.43      2.90 o
   6  14   1      126.27      138.43      4.39 o
   7  14   1      130.61      136.86      4.77 o
  -7  15   1        2.45        4.05      1.45 o
  -6  15   1       32.77       31.76      2.35 o
  -5  15   1      302.94      293.47      7.01 o
  -4  15   1      714.06      722.64      9.55 o
  -3  15   1       20.99       19.59      1.06 o
  -2  15   1      181.91      157.49      2.45 o
  -1  15   1      560.51      609.33      6.67 o
   0  15   1     3173.21     3385.68     32.17 o
   1  15   1        5.38        4.90      0.54 o
   2  15   1     1616.62     1783.65     17.64 o
   3  15   1       19.15       15.79      1.13 o
   4  15   1      533.93      520.59      7.44 o
   5  15   1      209.90      212.82      5.40 o
   6  15   1       24.41       21.79      2.16 o
   7  15   1       34.31       37.59      2.99 o
  -7  16   1       57.12       60.43      3.31 o
  -6  16   1       22.50       20.14      2.07 o
  -5  16   1       48.55       43.91      2.61 o
  -4  16   1      138.86      128.23      3.27 o
  -3  16   1      210.89      190.44      3.19 o
  -2  16   1      303.96      298.69      3.82 o
  -1  16   1       86.84       96.63      1.79 o
   0  16   1        7.94        7.57      0.70 o
   1  16   1       71.95       67.85      1.49 o
   2  16   1       15.67        7.76      0.77 o
   3  16   1      351.08      355.44      5.42 o
   4  16   1      165.96      155.60      3.38 o
   5  16   1      252.49      268.02      6.30 o
   6  16   1      148.42      163.29      5.03 o
   7  16   1       48.54       50.22      3.30 o
  -7  17   1       32.31       40.48      2.92 o
  -6  17   1       23.44       26.94      2.35 o
  -5  17   1       67.43       67.59      3.12 o
  -4  17   1       58.78       56.72      2.67 o
  -3  17   1      144.50      131.96      2.56 o
  -2  17   1       45.15       52.82      1.53 o
  -1  17   1       22.82       24.22      0.98 o
   0  17   1      307.09      340.41      4.27 o
   1  17   1      142.53      132.02      3.30 o
   2  17   1       46.30       61.08      1.76 o
   3  17   1      159.87      165.12      3.34 o
   4  17   1      111.83      117.07      2.96 o
   5  17   1      259.91      270.32      9.01 o
   6  17   1        0.00        1.10      1.28 o
  -7  18   1       64.47       69.53      3.74 o
  -6  18   1       58.10       55.07      3.18 o
  -5  18   1       81.91       79.86      3.30 o
  -4  18   1        0.47        1.66      1.10 o
  -3  18   1      166.47      156.09      3.24 o
  -2  18   1      436.75      423.44      5.65 o
  -1  18   1       77.49       60.21      2.17 o
   0  18   1        8.59        7.63      0.70 o
   1  18   1      117.39      123.10      2.47 o
   2  18   1      804.00      822.82      9.71 o
   3  18   1     1260.86     1247.98     15.28 o
   4  18   1     1283.70     1279.12     19.87 o
   5  18   1      140.94      135.74      4.56 o
   6  18   1       68.90       65.36      3.43 o
  -6  19   1      148.13      164.14      6.77 o
  -5  19   1        0.82        1.56      1.16 o
  -4  19   1        3.72        7.25      1.40 o
  -3  19   1       45.90       43.08      2.47 o
  -2  19   1      100.08       98.92      2.21 o
  -1  19   1      312.88      290.74      4.22 o
   0  19   1      268.88      246.11      4.03 o
   1  19   1       62.13       57.60      1.67 o
   2  19   1      354.90      328.92      5.15 o
   3  19   1      304.10      277.44      6.57 o
   4  19   1      234.76      230.48      5.73 o
   5  19   1      132.43      134.03      4.39 o
   6  19   1      104.48      104.78      4.85 o
  -6  20   1        8.43       13.19      1.94 o
  -5  20   1       49.93       50.02      2.84 o
  -4  20   1       19.90       17.09      1.76 o
  -3  20   1        7.96       10.26      1.26 o
  -2  20   1      359.03      335.13      5.28 o
  -1  20   1      237.83      231.04      4.05 o
   0  20   1        3.01        4.29      0.65 o
   1  20   1        7.82        9.43      0.93 o
   2  20   1      517.13      533.37      6.95 o
   3  20   1        6.42        9.40      1.26 o
   4  20   1        7.13        7.37      1.62 o
   5  20   1        4.02        3.93      1.45 o
   6  20   1       12.88       11.95      1.97 o
  -6  21   1      209.31      207.85      5.85 o
  -5  21   1       31.08       36.89      2.53 o
  -4  21   1       35.99       21.97      2.07 o
  -3  21   1       82.15       77.64      2.64 o
  -2  21   1      544.56      561.91      8.78 o
  -1  21   1      179.14      158.00      2.99 o
   0  21   1      102.37       97.60      2.27 o
   1  21   1      662.23      621.86      9.34 o
   2  21   1      692.08      662.80      8.59 o
   3  21   1        1.71        1.43      0.85 o
   4  21   1        4.22        7.01      1.53 o
   5  21   1       39.64       41.37      2.83 o
   6  21   1       39.43       44.41      3.06 o
  -6  22   1        2.34        1.53      1.53 o
  -5  22   1       19.66       17.72      2.04 o
  -4  22   1      344.56      334.27      7.39 o
  -3  22   1       98.54       88.99      2.87 o
  -2  22   1       40.22       31.56      1.60 o
  -1  22   1       23.44       20.62      1.23 o
   0  22   1      542.06      520.31      7.44 o
   1  22   1      139.80      137.26      3.12 o
   2  22   1      475.69      484.97      7.97 o
   3  22   1       37.20       38.04      2.36 o
   4  22   1       12.90       14.89      1.84 o
   5  22   1        3.36        3.55      1.69 o
  -5  23   1      119.55      130.02      4.51 o
  -4  23   1        7.70        8.76      1.58 o
  -3  23   1       17.54       18.36      1.61 o
  -2  23   1       25.79       26.42      1.52 o
  -1  23   1      647.27      641.52      8.86 o
   0  23   1       64.17       63.73      2.10 o
   1  23   1      143.97      140.97      3.91 o
   2  23   1      139.44      131.83      3.55 o
   3  23   1        1.31        0.19      0.95 o
   4  23   1       41.70       38.36      2.67 o
   5  23   1       12.14       11.51      1.88 o
  -5  24   1      116.32      116.58      6.92 o
  -4  24   1      289.56      282.79      6.81 o
  -3  24   1       90.90       77.18      3.15 o
  -2  24   1       31.21       31.26      2.18 o
  -1  24   1      165.67      166.33      3.95 o
   0  24   1        6.25        6.59      1.04 o
   1  24   1       10.14       15.65      1.49 o
   2  24   1      222.27      222.26      4.78 o
   3  24   1       26.89       27.15      2.22 o
   4  24   1        2.01       -0.66      1.19 o
   5  24   1       79.89       92.39      4.07 o
  -5  25   1       74.75       85.83      3.87 o
  -4  25   1       53.81       60.68      3.18 o
  -3  25   1        0.27        0.13      1.07 o
  -2  25   1        0.91        1.57      0.91 o
  -1  25   1        1.00        0.77      0.88 o
   0  25   1      126.92      118.69      3.01 o
   1  25   1        6.93        8.31      1.22 o
   2  25   1       24.96       26.55      1.91 o
   3  25   1        9.70       12.14      1.71 o
   4  25   1      110.85      100.30      4.05 o
  -4  26   1        5.40        6.21      1.50 o
  -3  26   1      277.29      285.88      6.80 o
  -2  26   1      348.29      338.01      7.39 o
  -1  26   1       15.48       15.23      1.57 o
   0  26   1       92.23       79.33      5.22 o
   1  26   1      120.77      127.86      3.59 o
   2  26   1       31.22       34.60      2.94 o
   3  26   1      158.41      167.27      4.90 o
   4  26   1        7.56       10.64      1.78 o
  -4  27   1       46.66       42.95      2.92 o
  -3  27   1        9.30       13.29      2.50 o
  -2  27   1        9.05       15.21      1.84 o
  -1  27   1        0.82        2.95      0.95 o
   0  27   1       18.70       18.84      1.90 o
   1  27   1       61.83       65.38      2.72 o
   2  27   1        0.21        1.64      1.29 o
   3  27   1       98.79      103.76      4.01 o
   4  27   1       12.33       17.55      2.02 o
  -3  28   1      154.61      143.36      7.14 o
  -2  28   1       37.99       49.90      2.92 o
  -1  28   1        1.63        4.68      1.52 o
   0  28   1       65.30       55.01      2.94 o
   1  28   1       23.50       26.02      2.16 o
   2  28   1      258.31      254.69      6.30 o
   3  28   1      112.82      115.69      7.32 o
  -3  29   1        4.00        8.83      2.25 o
  -2  29   1        1.63        2.99      2.39 o
  -1  29   1      121.98      120.79      6.38 o
   0  29   1      130.11      127.65      4.20 o
   1  29   1       43.31       53.11      3.43 o
   2  29   1      123.49      127.82      4.99 o
   3  29   1        1.68        2.64      1.65 o
  -2  30   1       35.29       34.65      3.77 o
  -1  30   1       50.81       57.07      3.62 o
   0  30   1       12.15       16.35      1.90 o
   1  30   1       23.46       34.10      4.94 o
   2  30   1       16.32       21.93      2.54 o
  -1  31   1       62.02       69.96      4.02 o
   0  31   1        5.01        8.23      1.58 o
   1  31   1       24.03       33.34      2.94 o
  -8   0   2        6.77        9.53      2.16 o
  -6   0   2      663.31      660.34     14.69 o
  -4   0   2     1426.85     1447.97     20.31 o
  -2   0   2    22261.69    24062.59    364.32 o
   0   0   2     9401.37     9796.47    127.90 o
   2   0   2        9.13       13.05      0.73 o
   4   0   2       13.82       27.07      1.91 o
   6   0   2        0.95        3.02      1.26 o
  -8   1   2       50.57       69.65      6.42 o
  -7   1   2       40.89       41.78      2.28 o
  -6   1   2       22.58       20.14      1.44 o
  -5   1   2      186.25      184.41      3.67 o
  -4   1   2      268.13      302.01      4.09 o
  -3   1   2      691.03      640.31      6.68 o
  -2   1   2      473.83      456.03      4.76 o
  -1   1   2     1041.67     1067.42     10.95 o
   0   1   2     2548.58     2528.17     23.65 o
   1   1   2     6475.71     6448.08     59.81 o
   2   1   2      112.11       88.65      1.43 o
   3   1   2      976.25      970.52      9.86 o
   4   1   2      127.70      130.63      2.21 o
   5   1   2       80.67       75.44      2.13 o
   6   1   2      186.81      187.31      3.80 o
   7   1   2       20.21       21.46      1.86 o
  -8   2   2        2.66        1.65      1.55 o
  -7   2   2       78.98       77.25      2.69 o
  -6   2   2        9.52        8.41      1.10 o
  -5   2   2      761.83      758.15     12.51 o
  -4   2   2       33.18       23.94      0.89 o
  -3   2   2      435.75      453.84      5.24 o
  -2   2   2      138.12      148.24      1.95 o
  -1   2   2      700.55      712.33      6.96 o
   0   2   2       42.29       40.39      0.72 o
   1   2   2    10572.30    10869.18    118.58 o
   2   2   2      157.43      158.51      2.08 o
   3   2   2        2.23        0.34      0.39 o
   4   2   2      333.90      320.73      4.40 o
   5   2   2      365.10      322.34      5.15 o
   6   2   2       34.42       31.10      1.71 o
   7   2   2        1.85        5.13      1.29 o
  -8   3   2       37.39       43.84      3.33 o
  -7   3   2        3.98        4.16      1.22 o
  -6   3   2       61.04       63.56      1.91 o
  -5   3   2      281.00      269.45      3.71 o
  -4   3   2        8.37        5.02      0.56 o
  -3   3   2      199.34      184.89      2.42 o
  -2   3   2     7545.85     7625.51     75.77 o
  -1   3   2      402.44      442.29      4.52 o
   0   3   2    21178.61    22822.08    210.26 o
   1   3   2       85.38       69.00      1.19 o
   2   3   2      412.23      395.34      4.67 o
   3   3   2       21.02       14.65      0.61 o
   4   3   2       14.39       17.28      1.14 o
   5   3   2      268.16      278.74      4.31 o
   6   3   2       14.02       12.25      1.41 o
   7   3   2      142.68      150.41      5.61 o
  -8   4   2        2.04        4.08      1.77 o
  -7   4   2        5.29        6.65      1.22 o
  -6   4   2      294.74      279.40      4.39 o
  -5   4   2        0.08        0.24      0.64 o
  -4   4   2       71.77       79.15      1.67 o
  -3   4   2       23.25       10.87      0.58 o
  -2   4   2     4755.11     4926.02     52.88 o
  -1   4   2      569.41      591.66      6.35 o
   0   4   2     9488.94     9837.52     93.44 o
   1   4   2        0.09        0.40      0.33 o
   2   4   2      719.98      743.13      8.17 o
   3   4   2      363.50      398.76      4.58 o
   4   4   2      698.26      658.66      7.83 o
   5   4   2      283.15      265.85      4.89 o
   6   4   2      102.05       99.78      3.05 o
   7   4   2        0.00        4.13      1.28 o
  -8   5   2       23.57       25.90      4.47 o
  -7   5   2       18.91       15.78      1.54 o
  -6   5   2       76.50       80.32      2.37 o
  -5   5   2        7.88        8.37      0.86 o
  -4   5   2      198.08      202.25      2.85 o
  -3   5   2      159.14      158.30      2.16 o
  -2   5   2     8632.61     9088.15     90.15 o
  -1   5   2     1272.15     1259.66     13.01 o
   0   5   2     2954.77     2885.41     27.07 o
   1   5   2      489.41      477.89      5.39 o
   2   5   2     1027.09      947.60     10.17 o
   3   5   2      673.00      692.33      7.91 o
   4   5   2       57.64       57.44      2.19 o
   5   5   2       12.09       13.66      1.03 o
   6   5   2      138.64      127.24      4.97 o
   7   5   2       12.60       11.06      1.68 o
  -8   6   2      175.59      167.92      5.03 o
  -7   6   2        2.66        2.50      1.68 o
  -6   6   2      864.34      828.25     12.38 o
  -5   6   2      609.68      563.31      8.99 o
  -4   6   2     2837.70     3023.61     28.95 o
  -3   6   2      282.75      270.33      3.29 o
  -2   6   2       81.96       76.63      1.85 o
  -1   6   2      110.21      108.03      1.63 o
   0   6   2      101.51      102.21      1.49 o
   1   6   2      186.33      172.40      2.36 o
   2   6   2      227.23      218.57      2.95 o
   3   6   2      809.97      838.75      9.34 o
   4   6   2      224.96      219.02      3.45 o
   5   6   2      378.61      373.41      5.85 o
   6   6   2       69.50       66.97      2.59 o
   7   6   2        0.03        1.15      1.27 o
  -8   7   2        2.54        6.04      1.58 o
  -7   7   2       98.23      107.12      4.31 o
  -6   7   2       89.58       80.75      2.77 o
  -5   7   2      782.25      793.47      9.35 o
  -4   7   2       41.19       41.89      1.23 o
  -3   7   2     3611.26     3794.44     35.80 o
  -2   7   2      144.81      160.96      2.03 o
  -1   7   2      572.02      564.00      6.26 o
   0   7   2      192.58      190.28      2.28 o
   1   7   2      855.56      853.98      9.19 o
   2   7   2      356.03      393.07      4.73 o
   3   7   2      923.48      894.97     10.00 o
   4   7   2       20.64       20.64      1.05 o
   5   7   2      136.82      154.88      3.36 o
   6   7   2        3.59        5.74      1.22 o
   7   7   2       44.12       44.75      2.80 o
  -8   8   2      255.78      232.22      7.16 o
  -7   8   2        1.85       -0.11      0.99 o
  -6   8   2      158.70      148.53      3.38 o
  -5   8   2      240.70      244.22      3.86 o
  -4   8   2     2590.46     2663.21     27.59 o
  -3   8   2     1052.77     1114.93     11.94 o
  -2   8   2      332.37      291.71      3.69 o
  -1   8   2     1539.41     1537.49     15.89 o
   0   8   2      348.79      289.58      3.29 o
   1   8   2     1133.53     1187.52     12.57 o
   2   8   2     2518.01     2546.82     24.27 o
   3   8   2       76.83       78.16      1.70 o
   4   8   2      425.02      384.44      5.56 o
   5   8   2      213.49      198.90      4.42 o
   6   8   2      117.52      128.40      3.59 o
   7   8   2       15.30       16.15      1.97 o
  -8   9   2      167.14      157.12      5.87 o
  -7   9   2       31.03       29.38      2.05 o
  -6   9   2       49.60       49.60      2.27 o
  -5   9   2       20.44       18.39      1.31 o
  -4   9   2     5909.68     6239.97     62.78 o
  -3   9   2      512.69      540.04      5.85 o
  -2   9   2      578.05      618.18      6.46 o
  -1   9   2      146.79      136.87      1.85 o
   0   9   2      680.79      679.51      6.95 o
   1   9   2      142.88      150.84      2.27 o
   2   9   2     1288.66     1351.79     13.32 o
   3   9   2       95.34       94.60      1.95 o
   4   9   2      336.56      328.41      5.10 o
   5   9   2       21.72       24.91      1.54 o
   6   9   2        2.64        5.35      1.10 o
   7   9   2       56.65       59.58      3.15 o
  -8  10   2        0.28        2.80      2.16 o
  -7  10   2      144.09      145.92      3.96 o
  -6  10   2        9.47       10.45      1.31 o
  -5  10   2      507.07      483.11      7.00 o
  -4  10   2      577.84      568.52      6.99 o
  -3  10   2      962.70      949.11      9.68 o
  -2  10   2      760.01      804.01      8.19 o
  -1  10   2      727.52      682.24      7.03 o
   0  10   2      286.00      351.34      3.97 o
   1  10   2      369.85      385.18      4.75 o
   2  10   2        1.82        2.84      0.65 o
   3  10   2        7.88        5.12      0.78 o
   4  10   2      452.59      439.21      6.48 o
   5  10   2       12.21       12.15      1.28 o
   6  10   2       38.05       45.82      2.34 o
   7  10   2       44.54       41.47      2.84 o
  -8  11   2        4.75        5.61      1.95 o
  -7  11   2      157.50      150.32      4.64 o
  -6  11   2      239.12      245.09      5.62 o
  -5  11   2        0.08        1.45      0.78 o
  -4  11   2      664.77      691.76     11.30 o
  -3  11   2      859.02      900.05      9.29 o
  -2  11   2     2241.61     2438.21     23.30 o
  -1  11   2      378.56      438.40      4.81 o
   0  11   2      607.30      597.99      6.31 o
   1  11   2      657.89      664.26      7.56 o
   2  11   2       98.28      109.01      1.99 o
   3  11   2      741.27      732.05      9.36 o
   4  11   2      212.67      213.98      3.94 o
   5  11   2        6.53        7.69      1.10 o
   6  11   2      115.82      110.98      4.09 o
   7  11   2       57.20       60.59      3.30 o
  -8  12   2        1.56        0.33      2.72 o
  -7  12   2      101.77       99.18      3.81 o
  -6  12   2      176.29      166.35      4.05 o
  -5  12   2       70.51       68.21      2.13 o
  -4  12   2        5.17        6.04      0.86 o
  -3  12   2      102.10       96.19      2.08 o
  -2  12   2     1747.41     1904.77     18.49 o
  -1  12   2      145.43      100.71      1.67 o
   0  12   2       53.27       61.95      1.37 o
   1  12   2       18.49       23.91      0.85 o
   2  12   2       21.53       21.75      0.99 o
   3  12   2      178.64      157.95      3.11 o
   4  12   2      276.92      286.21      5.97 o
   5  12   2      133.97      134.42      3.24 o
   6  12   2        1.27        4.53      1.26 o
   7  12   2        3.86        5.30      2.02 o
  -7  13   2       19.01       21.69      2.43 o
  -6  13   2        4.60        4.18      1.08 o
  -5  13   2       23.10       22.82      2.30 o
  -4  13   2       26.98       28.30      1.40 o
  -3  13   2       16.32       14.19      0.83 o
  -2  13   2      278.87      244.82      3.18 o
  -1  13   2      825.31      809.95      8.39 o
   0  13   2      680.28      767.16      7.98 o
   1  13   2       64.76       63.67      1.31 o
   2  13   2     1835.04     1860.05     19.67 o
   3  13   2      368.98      351.15     11.40 o
   4  13   2      131.59      118.48      3.69 o
   5  13   2       82.12       80.38      2.59 o
   6  13   2       78.10       81.88      3.03 o
   7  13   2       13.51       17.22      2.74 o
  -7  14   2        6.95        9.64      2.29 o
  -6  14   2       94.41       90.96      3.43 o
  -5  14   2       26.56       24.81      1.52 o
  -4  14   2      183.75      183.37      3.53 o
  -3  14   2        8.29        7.13      0.83 o
  -2  14   2       72.63       80.25      1.54 o
  -1  14   2      674.87      714.41      7.57 o
   0  14   2      322.12      279.85      3.50 o
   1  14   2      102.64      118.29      1.94 o
   2  14   2       14.03       15.21      1.00 o
   3  14   2      232.04      231.18      5.59 o
   4  14   2      103.59       86.76      2.45 o
   5  14   2      243.34      239.98      4.64 o
   6  14   2       97.07       97.66      3.35 o
   7  14   2        3.48       -0.13      1.85 o
  -7  15   2       20.99       24.44      2.35 o
  -6  15   2       33.78       37.48      2.55 o
  -5  15   2       94.59       91.06      2.87 o
  -4  15   2      122.48      126.44      2.86 o
  -3  15   2     1090.10     1039.84     12.82 o
  -2  15   2       79.49       74.25      2.07 o
  -1  15   2      365.88      381.91      4.53 o
   0  15   2        4.04        0.25      0.39 o
   1  15   2        0.54        8.22      0.71 o
   2  15   2      592.23      581.64     16.33 o
   3  15   2      387.91      367.49      6.18 o
   4  15   2      123.52      120.62      3.54 o
   5  15   2      208.34      203.28      6.69 o
   6  15   2       18.97       15.60      2.02 o
  -7  16   2        0.68        1.56      1.19 o
  -6  16   2        0.87        0.55      1.01 o
  -5  16   2       16.93       18.80      1.84 o
  -4  16   2        0.03       -0.94      0.63 o
  -3  16   2       57.33       61.74      1.97 o
  -2  16   2      335.95      323.81      5.69 o
  -1  16   2      389.77      378.29      4.57 o
   0  16   2       11.77        9.09      0.67 o
   1  16   2      960.80      925.52     10.53 o
   2  16   2      208.40      193.22      3.23 o
   3  16   2      289.17      293.52      4.98 o
   4  16   2      399.45      406.66      6.91 o
   5  16   2        8.30        5.07      1.38 o
   6  16   2       13.44       17.75      2.54 o
  -7  17   2       18.54       22.69      2.29 o
  -6  17   2      131.92      130.21      4.50 o
  -5  17   2      105.30      103.12      3.61 o
  -4  17   2     1163.35     1123.70     14.10 o
  -3  17   2       75.62       74.23      2.25 o
  -2  17   2      472.44      449.12      6.37 o
  -1  17   2       64.05       69.05      1.81 o
   0  17   2       47.74       54.87      1.37 o
   1  17   2       41.26       44.04      2.23 o
   2  17   2        2.41        1.58      0.71 o
   3  17   2       14.93       15.67      1.28 o
   4  17   2      451.64      452.83      6.96 o
   5  17   2        1.00        0.19      1.20 o
   6  17   2      126.16      119.04      5.59 o
  -7  18   2        5.94        8.77      1.71 o
  -6  18   2       27.02       34.71      2.61 o
  -5  18   2        0.14        0.54      1.31 o
  -4  18   2      224.58      223.87      4.81 o
  -3  18   2       66.15       59.99      2.03 o
  -2  18   2     1804.22     1774.15     20.71 o
  -1  18   2       82.36       74.90      1.84 o
   0  18   2       41.67       36.23      1.21 o
   1  18   2        2.45        1.62      0.60 o
   2  18   2       69.68       75.03      2.18 o
   3  18   2     1191.75     1205.13     19.44 o
   4  18   2        1.73        2.52      0.90 o
   5  18   2      652.00      631.39     11.65 o
   6  18   2      102.64      117.18      4.38 o
  -6  19   2      232.33      219.63      5.99 o
  -5  19   2       14.44       16.81      1.84 o
  -4  19   2       83.13       80.26      2.72 o
  -3  19   2       69.29       58.48      2.07 o
  -2  19   2      118.44      106.57      2.35 o
  -1  19   2      436.75      404.36     13.38 o
   0  19   2       88.46       86.55      2.17 o
   1  19   2      646.80      655.56      8.70 o
   2  19   2      237.49      222.24      4.08 o
   3  19   2       78.17       70.78      3.06 o
   4  19   2       47.83       56.10      2.50 o
   5  19   2        2.44        3.06      1.34 o
   6  19   2        5.99        4.20      1.50 o
  -6  20   2        0.13        2.46      1.59 o
  -5  20   2      222.47      223.93      5.80 o
  -4  20   2        2.63        2.31      1.09 o
  -3  20   2       44.66       45.89      1.88 o
  -2  20   2       58.29       48.89      1.69 o
  -1  20   2      547.97      526.61      7.40 o
   0  20   2       94.30       86.20      2.31 o
   1  20   2      114.51       93.17      2.83 o
   2  20   2      249.58      247.25      4.75 o
   3  20   2        1.59        4.47      1.00 o
   4  20   2       45.88       46.46      2.91 o
   5  20   2      125.79      133.39      4.58 o
   6  20   2        0.06        3.25      1.50 o
  -6  21   2       17.25       19.19      2.16 o
  -5  21   2       14.18       14.43      1.90 o
  -4  21   2       27.52       26.02      1.91 o
  -3  21   2       17.75       17.48      1.52 o
  -2  21   2      170.18      168.49      3.44 o
  -1  21   2       86.75       81.59      2.74 o
   0  21   2      954.08      993.25     13.71 o
   1  21   2     1427.93     1402.63     16.95 o
   2  21   2      155.29      156.51      3.42 o
   3  21   2       20.30       18.08      1.47 o
   4  21   2       74.52       73.84      3.37 o
   5  21   2       67.24       75.47      3.63 o
  -6  22   2       66.36       74.10      4.61 o
  -5  22   2        3.92        4.59      1.53 o
  -4  22   2       58.38       57.44      2.92 o
  -3  22   2      100.52       87.94      2.91 o
  -2  22   2        0.68       -0.25      0.74 o
  -1  22   2      189.56      183.98      3.73 o
   0  22   2     1927.66     1978.68     23.26 o
   1  22   2      837.23      844.15     11.13 o
   2  22   2        1.45        2.18      0.89 o
   3  22   2        0.66        1.24      1.11 o
   4  22   2       77.26       82.02      3.50 o
   5  22   2       20.73       20.00      2.22 o
  -5  23   2        3.53        8.46      1.64 o
  -4  23   2       10.84        6.88      1.53 o
  -3  23   2      182.09      176.98      4.23 o
  -2  23   2       33.06       41.08      1.85 o
  -1  23   2       16.07       18.59      1.41 o
   0  23   2      196.50      227.84      4.29 o
   1  23   2      116.71      111.84      2.91 o
   2  23   2      109.63      104.37      3.18 o
   3  23   2      175.84      180.58      4.41 o
   4  23   2       13.36       16.00      1.97 o
   5  23   2        5.90        3.39      1.72 o
  -5  24   2       33.61       45.85      3.04 o
  -4  24   2      245.90      226.81      5.92 o
  -3  24   2      147.46      150.11      3.99 o
  -2  24   2      521.25      509.18      9.68 o
  -1  24   2      755.10      769.80     10.45 o
   0  24   2      884.88      909.59     11.99 o
   1  24   2      105.95      107.55      3.19 o
   2  24   2        2.91        2.76      1.24 o
   3  24   2        2.30        3.52      1.11 o
   4  24   2        8.40        7.79      1.64 o
  -5  25   2       56.26       59.64      3.50 o
  -4  25   2        0.29        2.90      1.38 o
  -3  25   2       17.26       17.50      1.65 o
  -2  25   2      384.98      361.93      8.39 o
  -1  25   2       36.24       45.98      2.00 o
   0  25   2      146.41      147.43      4.33 o
   1  25   2       42.95       45.91      2.27 o
   2  25   2      458.37      468.73      9.10 o
   3  25   2       53.50       55.27      2.64 o
   4  25   2       15.51       17.49      2.11 o
  -4  26   2      237.28      228.14      8.09 o
  -3  26   2       16.64       17.91      1.97 o
  -2  26   2      198.56      165.49      4.90 o
  -1  26   2       41.76       40.30      2.18 o
   0  26   2       37.48       33.10      1.76 o
   1  26   2       36.49       31.19      3.19 o
   2  26   2      179.85      185.96      5.16 o
   3  26   2       70.20       60.00      3.62 o
   4  26   2       43.06       51.69      3.40 o
  -4  27   2       21.93       27.74      2.46 o
  -3  27   2       44.91       60.77      3.80 o
  -2  27   2      153.32      160.07      4.90 o
  -1  27   2        3.52        5.70      1.38 o
   0  27   2       10.05       10.11      1.25 o
   1  27   2       58.43       55.23      2.86 o
   2  27   2       92.09      104.00      5.96 o
   3  27   2       84.03       96.42     10.35 o
  -3  28   2       24.77       27.95      2.83 o
  -2  28   2        2.25        2.13      1.24 o
  -1  28   2       55.24       57.29      3.97 o
   0  28   2       63.83       59.37      3.39 o
   1  28   2        0.20        1.74      1.19 o
   2  28   2        2.03        0.95      1.33 o
   3  28   2        4.21        5.44      1.77 o
  -3  29   2       46.59       56.70      5.67 o
  -2  29   2        4.92        8.19      1.84 o
  -1  29   2       46.52       43.15      3.68 o
   0  29   2       16.57       16.79      2.24 o
   1  29   2        9.21       14.12      1.84 o
   2  29   2       66.84       78.91      3.63 o
  -2  30   2       16.99       14.60      1.97 o
  -1  30   2       11.65       13.99      2.24 o
   0  30   2      127.80      150.12      6.07 o
   1  30   2        6.00        5.48      1.53 o
  -1  31   2        4.60        5.45      1.72 o
   0  31   2       10.99       17.33      2.35 o
  -7   0   3      181.82      181.36      5.58 o
  -5   0   3        7.26        9.37      1.77 o
  -3   0   3      799.11      853.59     12.34 o
  -1   0   3     1924.63     1952.95     26.11 o
   1   0   3    13864.07    14328.15    187.06 o
   3   0   3      114.63      120.03      2.68 o
   5   0   3       11.40       13.69      1.91 o
   7   0   3      779.14      835.59     28.55 o
  -8   1   3        1.42        2.39      1.55 o
  -7   1   3       42.24       39.25      2.00 o
  -6   1   3      283.85      274.21      4.78 o
  -5   1   3      227.30      208.41      3.38 o
  -4   1   3      129.33      129.76      3.25 o
  -3   1   3     1661.42     1633.17     15.84 o
  -2   1   3        7.56        8.66      0.67 o
  -1   1   3    10037.75    10377.23     95.84 o
   0   1   3     1126.53     1163.41     11.24 o
   1   1   3     1261.02     1374.26     13.29 o
   2   1   3        4.90        2.53      0.34 o
   3   1   3       59.46       43.53      1.14 o
   4   1   3       35.83       32.12      1.29 o
   5   1   3        9.58        9.76      1.15 o
   6   1   3       44.91       46.47      2.22 o
   7   1   3       57.55       62.67      3.24 o
  -8   2   3      157.42      163.11      5.59 o
  -7   2   3       40.51       40.55      1.97 o
  -6   2   3        0.85        1.63      0.99 o
  -5   2   3      791.37      779.64      9.18 o
  -4   2   3       40.41       45.64      1.40 o
  -3   2   3     1061.13     1075.70     10.75 o
  -2   2   3     4098.31     4155.28     38.86 o
  -1   2   3      339.97      324.11      3.53 o
   0   2   3     7401.04     7709.56     71.36 o
   1   2   3      570.78      606.48      6.21 o
   2   2   3      157.85      131.60      1.98 o
   3   2   3      260.21      275.27      3.45 o
   4   2   3      554.67      568.77      9.73 o
   5   2   3        2.32        2.90      0.86 o
   6   2   3      517.39      502.99      8.38 o
   7   2   3       55.87       46.63      2.54 o
  -8   3   3       18.57       25.68      2.80 o
  -7   3   3       16.80       17.01      1.46 o
  -6   3   3      630.79      608.28      8.60 o
  -5   3   3      280.78      256.43      3.92 o
  -4   3   3      348.88      370.97      4.44 o
  -3   3   3      250.64      238.02      3.29 o
  -2   3   3     3483.69     3635.34     34.14 o
  -1   3   3     3468.64     3581.70     33.46 o
   0   3   3     4036.41     4128.21     38.53 o
   1   3   3     2364.46     2309.50     21.94 o
   2   3   3      208.44      224.12      3.09 o
   3   3   3      685.37      650.64      7.56 o
   4   3   3       12.85        9.33      0.97 o
   5   3   3       61.96       58.69      1.98 o
   6   3   3      140.91      137.32      3.77 o
   7   3   3        9.49       11.52      2.17 o
  -8   4   3        0.00        2.09      1.38 o
  -7   4   3        1.07        2.06      0.99 o
  -6   4   3       10.55        8.83      1.62 o
  -5   4   3      181.93      169.50      3.28 o
  -4   4   3      168.38      170.60      2.44 o
  -3   4   3     3193.35     3209.48     32.62 o
  -2   4   3     3924.19     4078.90     40.93 o
  -1   4   3        8.96       13.75      0.52 o
   0   4   3      203.49      228.39      2.67 o
   1   4   3      570.45      558.40      5.80 o
   2   4   3       38.92       32.36      1.01 o
   3   4   3      386.57      334.14      4.50 o
   4   4   3       66.36       70.40      2.38 o
   5   4   3       27.71       35.31      1.91 o
   6   4   3       75.33       71.25      2.80 o
   7   4   3      104.90      108.98      5.14 o
  -8   5   3        8.42        3.55      1.84 o
  -7   5   3      178.34      180.75      5.07 o
  -6   5   3      231.29      227.26      3.90 o
  -5   5   3      216.65      205.39      8.62 o
  -4   5   3      124.61      125.34      2.37 o
  -3   5   3     4388.63     4693.94     50.73 o
  -2   5   3      181.80      207.62      2.80 o
  -1   5   3      116.59      136.64      1.81 o
   0   5   3     4681.43     4651.64     43.42 o
   1   5   3     3359.52     3519.78     33.10 o
   2   5   3       11.15       10.77      0.62 o
   3   5   3      602.26      575.95      6.83 o
   4   5   3      174.79      162.54      2.90 o
   5   5   3       95.21       80.51      3.56 o
   6   5   3       10.40       11.69      1.45 o
   7   5   3       51.30       50.21      3.08 o
  -8   6   3      182.14      189.69      6.70 o
  -7   6   3       42.08       43.61      2.83 o
  -6   6   3      507.30      514.93      7.52 o
  -5   6   3       39.34       36.50      1.41 o
  -4   6   3     1359.01     1294.36     14.10 o
  -3   6   3     1015.60     1097.88     11.84 o
  -2   6   3      668.94      658.11      8.08 o
  -1   6   3      521.53      521.63      6.13 o
   0   6   3     2258.87     2437.27     23.08 o
   1   6   3       13.19       13.90      0.77 o
   2   6   3      439.12      525.60      6.16 o
   3   6   3      154.90      173.77      3.15 o
   4   6   3      676.49      674.73      9.46 o
   5   6   3       35.14       36.30      1.99 o
   6   6   3       49.93       52.10      3.22 o
   7   6   3        1.72        1.46      1.33 o
  -8   7   3        6.00        5.70      1.58 o
  -7   7   3       10.16        8.74      1.58 o
  -6   7   3       21.59       24.11      1.61 o
  -5   7   3      255.73      250.69      3.86 o
  -4   7   3      597.21      587.31      7.16 o
  -3   7   3        0.59        2.79      0.53 o
  -2   7   3       21.07       24.07      0.86 o
  -1   7   3      694.95      647.06      6.63 o
   0   7   3     2712.10     2761.02     26.07 o
   1   7   3        0.04        0.42      0.33 o
   2   7   3     1158.67     1248.12     13.30 o
   3   7   3      175.92      167.91      2.75 o
   4   7   3      461.65      451.83     11.40 o
   5   7   3        5.06        7.02      1.04 o
   6   7   3       41.82       44.18      2.40 o
   7   7   3       20.46       21.17      2.22 o
  -8   8   3       11.27       17.68      2.16 o
  -7   8   3       52.88       55.55      2.99 o
  -6   8   3      113.55       98.49      2.72 o
  -5   8   3      379.73      352.59      5.54 o
  -4   8   3      218.64      201.88      3.21 o
  -3   8   3      143.77      125.48      2.52 o
  -2   8   3      764.12      850.66      9.34 o
  -1   8   3     1290.16     1346.43     13.14 o
   0   8   3       10.35       21.20      0.70 o
   1   8   3     4641.15     4894.20     49.26 o
   2   8   3        0.05        5.96      1.43 o
   3   8   3       68.54       77.27      2.00 o
   4   8   3      172.67      179.41      4.03 o
   5   8   3      165.02      161.06      3.49 o
   6   8   3        0.12        0.05      1.38 o
   7   8   3      140.59      140.94      4.57 o
  -8   9   3        9.37        9.97      1.68 o
  -7   9   3       60.16       60.91      3.51 o
  -6   9   3      313.44      296.40      5.18 o
  -5   9   3       99.63       99.36      2.77 o
  -4   9   3       20.51       29.06      1.40 o
  -3   9   3      729.18      726.17      8.27 o
  -2   9   3        2.75        0.86      0.48 o
  -1   9   3     1578.02     1659.40     16.02 o
   0   9   3     1007.10     1075.81     10.69 o
   1   9   3      381.82      442.06      5.33 o
   2   9   3      321.05      334.73      4.85 o
   3   9   3      799.00      778.63      9.92 o
   4   9   3      168.50      160.17      3.33 o
   5   9   3       74.70       76.06      2.96 o
   6   9   3        0.96       -0.49      0.99 o
   7   9   3        9.25       12.99      3.31 o
  -8  10   3        6.53        7.47      2.74 o
  -7  10   3       19.38       19.49      2.02 o
  -6  10   3        2.44        2.78      0.92 o
  -5  10   3       28.28       28.35      1.50 o
  -4  10   3      183.99      181.78      3.77 o
  -3  10   3        2.85        0.21      0.56 o
  -2  10   3     3285.35     3505.36     38.50 o
  -1  10   3     1378.32     1367.76     13.43 o
   0  10   3     3174.32     3334.19     31.50 o
   1  10   3     3108.81     3226.81     32.91 o
   2  10   3      314.26      308.60      4.65 o
   3  10   3        9.30        7.42      0.89 o
   4  10   3       95.58       93.37      2.70 o
   5  10   3      480.90      466.45      7.75 o
   6  10   3      122.23      118.89      3.55 o
   7  10   3       87.57       92.48      3.87 o
  -8  11   3        5.07        6.65      1.95 o
  -7  11   3        0.01       -0.90      1.31 o
  -6  11   3      330.94      324.84      5.60 o
  -5  11   3       13.21       13.30      1.25 o
  -4  11   3      352.45      344.86      5.36 o
  -3  11   3       19.22       27.38      1.39 o
  -2  11   3      200.57      181.72      2.82 o
  -1  11   3       63.32       55.45      1.31 o
   0  11   3     2137.02     2093.49     20.17 o
   1  11   3        1.58        1.91      0.47 o
   2  11   3       11.34        9.22      0.86 o
   3  11   3       36.33       32.59      1.55 o
   4  11   3      308.25      286.49      4.92 o
   5  11   3      167.09      171.78      5.73 o
   6  11   3      255.66      270.74      5.74 o
   7  11   3      251.40      238.03      6.40 o
  -8  12   3        9.26       10.91      2.69 o
  -7  12   3       24.39       25.61      2.02 o
  -6  12   3       40.74       44.02      2.00 o
  -5  12   3       17.39       16.59      1.28 o
  -4  12   3       41.88       42.92      2.75 o
  -3  12   3      124.84      121.51      2.56 o
  -2  12   3      117.81      119.78      2.14 o
  -1  12   3       20.18       19.84      0.77 o
   0  12   3      870.45      957.46      9.78 o
   1  12   3       37.12       35.89      1.19 o
   2  12   3      287.33      256.89      4.20 o
   3  12   3     1137.34     1101.97     14.55 o
   4  12   3       71.11       68.35      2.24 o
   5  12   3      186.18      189.63      4.08 o
   6  12   3        0.04        2.41      1.38 o
   7  12   3       57.31       57.37      3.36 o
  -7  13   3      141.60      140.52      5.79 o
  -6  13   3      104.10       96.52      3.09 o
  -5  13   3       46.12       47.36      2.33 o
  -4  13   3       16.62       17.00      1.25 o
  -3  13   3       40.93       32.01      1.38 o
  -2  13   3      377.91      374.14      4.86 o
  -1  13   3     1423.43     1498.83     14.80 o
   0  13   3       77.68       67.15      1.39 o
   1  13   3      255.83      201.73      3.15 o
   2  13   3      133.69      134.83      2.77 o
   3  13   3      104.46       91.43      3.18 o
   4  13   3        6.44        7.29      1.13 o
   5  13   3      333.71      331.02      5.82 o
   6  13   3       86.05       83.65      3.56 o
  -7  14   3       34.04       37.95      2.67 o
  -6  14   3       16.66       17.19      1.72 o
  -5  14   3      171.70      171.53      3.67 o
  -4  14   3        1.29        1.38      0.74 o
  -3  14   3      220.90      204.50      5.04 o
  -2  14   3      777.76      767.17      8.87 o
  -1  14   3       22.41       28.80      2.09 o
   0  14   3      270.77      275.96      3.49 o
   1  14   3       46.72       46.98      1.38 o
   2  14   3      195.30      172.09      4.33 o
   3  14   3     1281.34     1286.62     15.67 o
   4  14   3      158.30      144.78      3.32 o
   5  14   3      418.64      414.60      6.83 o
   6  14   3        0.11        1.76      1.22 o
  -7  15   3       23.02       32.15      3.75 o
  -6  15   3       35.73       39.18      2.58 o
  -5  15   3        7.47        8.58      1.13 o
  -4  15   3       42.74       39.46      1.76 o
  -3  15   3       99.36       88.77      2.31 o
  -2  15   3      613.65      625.07      7.52 o
  -1  15   3       16.03       14.17      0.91 o
   0  15   3      328.35      318.08      3.95 o
   1  15   3      688.57      660.04      7.92 o
   2  15   3      635.06      645.79      9.48 o
   3  15   3      250.23      251.98      7.54 o
   4  15   3        7.33        8.87      1.13 o
   5  15   3       75.35       70.95      2.62 o
   6  15   3      162.80      164.15      5.51 o
  -7  16   3       27.18       32.21      2.61 o
  -6  16   3       18.18       23.11      2.22 o
  -5  16   3       40.28       36.30      1.87 o
  -4  16   3      194.64      179.86      3.63 o
  -3  16   3       10.26        6.24      0.95 o
  -2  16   3      536.57      545.24      6.82 o
  -1  16   3      218.72      195.88      3.64 o
   0  16   3      216.39      205.43      3.93 o
   1  16   3        0.06        0.48      0.53 o
   2  16   3      636.29      609.66      8.35 o
   3  16   3       13.90       15.80      1.34 o
   4  16   3       57.27       63.03      2.31 o
   5  16   3        2.23        2.12      1.66 o
   6  16   3       64.22       68.54      3.63 o
  -7  17   3       52.78       59.56      4.27 o
  -6  17   3       23.14       27.16      2.43 o
  -5  17   3       10.39        9.27      1.25 o
  -4  17   3       38.52       43.62      1.89 o
  -3  17   3        6.97        7.65      0.95 o
  -2  17   3      103.49       98.86      2.23 o
  -1  17   3     1047.15      995.47     11.26 o
   0  17   3       48.90       38.33      1.64 o
   1  17   3       16.80       12.43      0.99 o
   2  17   3       21.59       18.36      1.28 o
   3  17   3      207.36      209.41      4.12 o
   4  17   3       56.83       60.86      2.34 o
   5  17   3       59.39       64.47      2.61 o
   6  17   3        1.32        0.56      1.84 o
  -7  18   3       38.03       39.68      2.94 o
  -6  18   3       23.74       24.19      2.29 o
  -5  18   3       50.11       55.51      2.24 o
  -4  18   3       82.84       72.99      2.43 o
  -3  18   3      291.28      265.19      4.67 o
  -2  18   3       42.55       38.89      2.24 o
  -1  18   3      203.05      203.03      3.38 o
   0  18   3        4.76        3.88      0.74 o
   1  18   3      147.60      139.04      2.91 o
   2  18   3        3.34        2.72      0.86 o
   3  18   3      214.56      200.88      4.08 o
   4  18   3       97.83       89.66      2.99 o
   5  18   3      195.00      195.59      7.87 o
   6  18   3        3.02        3.03      1.72 o
  -6  19   3       67.03       79.51      3.68 o
  -5  19   3        3.34        3.81      1.33 o
  -4  19   3        7.88       11.98      1.28 o
  -3  19   3      208.37      203.32      5.09 o
  -2  19   3      443.49      416.11      6.29 o
  -1  19   3     1830.08     1804.20     21.14 o
   0  19   3      489.27      472.18      6.87 o
   1  19   3      136.80      147.89      5.73 o
   2  19   3        6.15        3.65      1.04 o
   3  19   3      329.99      334.19      5.65 o
   4  19   3       56.40       58.90      3.23 o
   5  19   3      364.89      399.87      8.60 o
  -6  20   3        0.07        1.23      1.77 o
  -5  20   3        3.15        3.41      1.33 o
  -4  20   3      118.46      132.32      3.32 o
  -3  20   3       33.62       34.77      1.74 o
  -2  20   3       20.82       23.74      2.05 o
  -1  20   3       90.94       88.14      2.46 o
   0  20   3      151.98      143.60      4.29 o
   1  20   3       46.28       48.95      2.09 o
   2  20   3     1528.74     1560.83     18.86 o
   3  20   3        2.26        3.73      1.07 o
   4  20   3       58.07       59.74      2.43 o
   5  20   3       14.82       20.58      2.20 o
  -6  21   3        5.27        5.83      1.58 o
  -5  21   3       62.39       73.36      3.46 o
  -4  21   3       38.76       35.67      2.13 o
  -3  21   3       20.11       22.18      1.53 o
  -2  21   3       78.67       71.77      2.24 o
  -1  21   3       90.05       85.16      2.45 o
   0  21   3        6.02        4.20      1.00 o
   1  21   3     1534.73     1530.70     20.28 o
   2  21   3      219.27      207.18      4.12 o
   3  21   3      226.42      219.03      4.39 o
   4  21   3       20.67       22.65      1.95 o
   5  21   3       24.79       33.02      2.67 o
  -6  22   3        8.69       13.40      2.02 o
  -5  22   3        0.15       -0.24      1.19 o
  -4  22   3       62.23       64.78      2.75 o
  -3  22   3      207.11      224.99      4.38 o
  -2  22   3        1.42        4.01      1.03 o
  -1  22   3      713.57      743.53     10.11 o
   0  22   3        9.25       10.15      1.25 o
   1  22   3       43.19       43.97      2.26 o
   2  22   3       59.39       50.64      2.11 o
   3  22   3      610.89      615.38      9.04 o
   4  22   3      175.28      164.56      4.42 o
   5  22   3        7.26        7.14      1.62 o
  -5  23   3       43.21       46.20      2.92 o
  -4  23   3       66.07       63.08      2.77 o
  -3  23   3        2.71        1.68      0.94 o
  -2  23   3      533.60      483.92     10.72 o
  -1  23   3       41.41       34.19      2.40 o
   0  23   3      926.26      960.99     12.58 o
   1  23   3        9.28        9.20      1.31 o
   2  23   3        3.71        6.59      1.22 o
   3  23   3        1.68        0.74      1.11 o
   4  23   3      137.35      138.97      4.65 o
  -5  24   3       31.79       35.89      2.88 o
  -4  24   3      155.55      167.45      4.41 o
  -3  24   3      115.85      102.48      3.82 o
  -2  24   3       21.53       27.75      1.87 o
  -1  24   3      421.49      397.80      7.58 o
   0  24   3        1.33        1.66      0.99 o
   1  24   3      139.18      133.46      3.69 o
   2  24   3      308.72      291.74      6.59 o
   3  24   3        0.97        3.04      1.32 o
   4  24   3       15.68       18.50      2.09 o
  -5  25   3       60.20       61.10      3.46 o
  -4  25   3       63.42       83.84      4.20 o
  -3  25   3       40.79       42.24      2.73 o
  -2  25   3       14.51       20.01      1.75 o
  -1  25   3      189.65      186.25      4.41 o
   0  25   3      264.06      244.87      4.75 o
   1  25   3       14.11       15.61      1.63 o
   2  25   3       31.48       30.11      2.41 o
   3  25   3        7.94       10.18      1.71 o
   4  25   3       80.36       90.44      3.94 o
  -4  26   3       79.77       90.94      4.71 o
  -3  26   3      193.36      201.76      5.67 o
  -2  26   3        7.37        6.19      1.38 o
  -1  26   3       56.83       49.08      2.45 o
   0  26   3       52.32       48.19      2.83 o
   1  26   3      539.76      538.85      9.06 o
   2  26   3      107.84      101.09      3.81 o
   3  26   3        0.02        2.42      1.28 o
  -4  27   3       37.11       30.47      3.21 o
  -3  27   3       14.33       17.35      2.35 o
  -2  27   3       45.40       45.93      3.02 o
  -1  27   3      221.48      228.86      5.20 o
   0  27   3        0.17        1.23      1.03 o
   1  27   3        3.39        5.56      1.45 o
   2  27   3        3.04        5.61      1.53 o
   3  27   3        1.92        4.47      1.45 o
  -3  28   3      105.69      117.10      4.27 o
  -2  28   3       74.84       80.20      3.57 o
  -1  28   3       63.62       65.65      2.81 o
   0  28   3       39.14       48.32      2.50 o
   1  28   3       76.29       79.05      3.50 o
   2  28   3      187.48      196.08      5.53 o
  -3  29   3        6.91        9.44      1.84 o
  -2  29   3       32.16       38.97      2.80 o
  -1  29   3       80.29       95.26      3.82 o
   0  29   3       34.67       31.93      2.83 o
   1  29   3       48.49       44.54      2.86 o
   2  29   3        2.74        7.80      1.80 o
  -2  30   3       73.15       69.65      3.63 o
  -1  30   3       13.27       18.75      3.90 o
   0  30   3       56.41       64.34      3.80 o
   1  30   3       18.79       28.42      2.48 o
  -8   0   4       72.92       90.82      5.37 o
  -6   0   4      841.89      812.51     15.40 o
  -4   0   4      829.29      796.65     14.13 o
  -2   0   4       45.10       44.68      1.38 o
   0   0   4      284.59      236.48      5.67 o
   2   0   4      142.65      157.00      3.75 o
   4   0   4      189.66      157.33      5.48 o
   6   0   4        2.07        3.82      1.80 o
  -8   1   4       20.94       31.29      2.48 o
  -7   1   4        2.44        2.20      0.94 o
  -6   1   4       59.36       58.95      2.14 o
  -5   1   4       12.27       15.65      3.07 o
  -4   1   4      940.67      988.07     10.18 o
  -3   1   4      792.49      801.57      8.31 o
  -2   1   4      100.24      104.54      1.62 o
  -1   1   4       12.79       11.30      0.54 o
   0   1   4       67.66       66.73      1.26 o
   1   1   4     1443.42     1459.57     14.26 o
   2   1   4     1817.02     1788.08     17.43 o
   3   1   4      757.67      738.90      9.02 o
   4   1   4       12.18       14.30      1.13 o
   5   1   4       73.97       65.30      2.12 o
   6   1   4      144.54      145.53      5.52 o
   7   1   4        0.70        2.20      1.79 o
  -8   2   4        0.37        3.07      1.24 o
  -7   2   4       45.06       46.88      2.36 o
  -6   2   4        0.08        0.00      0.74 o
  -5   2   4      851.35      829.73     16.68 o
  -4   2   4       15.06       23.07      1.14 o
  -3   2   4      390.90      398.14      4.77 o
  -2   2   4      772.03      739.78      7.56 o
  -1   2   4      544.62      527.05      5.56 o
   0   2   4     1618.18     1697.57     16.32 o
   1   2   4     1237.98     1278.83     12.59 o
   2   2   4       16.23       17.80      0.74 o
   3   2   4      398.12      376.00      5.33 o
   4   2   4       17.90       19.19      1.26 o
   5   2   4      185.82      178.53      6.01 o
   6   2   4        8.43       11.16      1.64 o
   7   2   4        1.29        1.80      1.45 o
  -8   3   4        0.08        1.62      1.18 o
  -7   3   4       28.33       32.90      2.09 o
  -6   3   4       10.35        8.46      1.10 o
  -5   3   4        7.90        6.06      0.80 o
  -4   3   4      938.93      925.90     10.41 o
  -3   3   4      667.25      663.84      7.04 o
  -2   3   4      404.75      446.14      4.84 o
  -1   3   4     1023.28     1078.13     10.67 o
   0   3   4        0.09        1.47      0.36 o
   1   3   4       85.20      116.65      1.75 o
   2   3   4      325.62      339.69      4.50 o
   3   3   4      131.53      125.17      2.45 o
   4   3   4       61.02       59.67      2.89 o
   5   3   4      487.77      476.21      7.92 o
   6   3   4        3.64        3.50      1.52 o
   7   3   4        0.94        3.30      1.61 o
  -8   4   4        3.64        2.95      1.33 o
  -7   4   4        3.28        4.17      1.22 o
  -6   4   4      141.85      136.00      3.60 o
  -5   4   4       70.14       65.94      2.62 o
  -4   4   4      341.18      331.95      4.66 o
  -3   4   4     1170.54     1279.67     13.75 o
  -2   4   4      613.58      593.55      6.24 o
  -1   4   4      225.30      216.59      3.16 o
   0   4   4      131.10      115.90      1.73 o
   1   4   4      522.50      532.19      5.73 o
   2   4   4       16.31       17.96      0.83 o
   3   4   4      168.02      182.72      3.65 o
   4   4   4      118.49      104.44      5.41 o
   5   4   4      319.20      304.69      5.82 o
   6   4   4      167.29      168.11      6.39 o
   7   4   4        1.75        2.10      1.62 o
  -8   5   4        0.22       -0.25      1.27 o
  -7   5   4       14.38       18.91      1.72 o
  -6   5   4      336.34      331.83      8.97 o
  -5   5   4      205.64      194.60      4.80 o
  -4   5   4     1590.35     1610.17     17.26 o
  -3   5   4      471.79      431.60      5.34 o
  -2   5   4      737.76      679.88      7.03 o
  -1   5   4     1105.32     1146.83     11.32 o
   0   5   4      181.62      247.61      3.02 o
   1   5   4        8.16        4.66      0.48 o
   2   5   4     1368.73     1466.87     15.54 o
   3   5   4      764.46      800.45     10.08 o
   4   5   4      142.81      133.52      2.94 o
   5   5   4       14.05       17.65      1.60 o
   6   5   4       30.45       35.95      2.27 o
   7   5   4       32.23       42.15      2.57 o
  -8   6   4       16.55       14.72      1.97 o
  -7   6   4        0.07        2.69      1.11 o
  -6   6   4        7.97        8.66      1.37 o
  -5   6   4      273.28      251.72      4.39 o
  -4   6   4      425.65      453.12      5.75 o
  -3   6   4       20.27       20.95      0.92 o
  -2   6   4     1006.20     1055.90     10.54 o
  -1   6   4      107.99       88.90      1.51 o
   0   6   4     1331.47     1439.04     14.07 o
   1   6   4      852.39      885.12      9.00 o
   2   6   4       95.09       85.20      2.86 o
   3   6   4      596.21      612.58     16.70 o
   4   6   4       96.96       85.31      2.62 o
   5   6   4        1.21        1.42      0.99 o
   6   6   4      120.97      118.20      3.59 o
   7   6   4        2.66        5.20      1.37 o
  -8   7   4       21.95       24.40      2.35 o
  -7   7   4       44.11       45.06      2.46 o
  -6   7   4      371.20      358.64      6.61 o
  -5   7   4      299.91      283.24      5.18 o
  -4   7   4       99.46      103.75      2.44 o
  -3   7   4     2706.55     2673.04     27.53 o
  -2   7   4        5.11        5.88      0.55 o
  -1   7   4      532.88      622.71      7.00 o
   0   7   4      533.68      580.76      6.16 o
   1   7   4     1458.69     1765.33     17.15 o
   2   7   4       11.91       13.91      0.71 o
   3   7   4     3811.68     3959.51     56.88 o
   4   7   4      113.37      106.62      2.77 o
   5   7   4      109.22      104.27      3.13 o
   6   7   4        2.45        6.22      1.37 o
   7   7   4       33.21       39.96      2.57 o
  -8   8   4        3.02        0.71      1.28 o
  -7   8   4       76.12       75.06      3.31 o
  -6   8   4      278.93      280.92      5.05 o
  -5   8   4      181.55      171.52      3.57 o
  -4   8   4      255.73      244.19      4.16 o
  -3   8   4       49.23       44.09      1.52 o
  -2   8   4      236.41      209.12      3.02 o
  -1   8   4     2114.44     2215.81     21.27 o
   0   8   4     4351.74     4415.87     47.77 o
   1   8   4      173.39      189.31      2.80 o
   2   8   4        0.77        0.47      0.61 o
   3   8   4      748.61      717.88     16.67 o
   4   8   4      737.43      744.51     10.63 o
   5   8   4        2.86        2.38      1.06 o
   6   8   4      112.95      105.09      3.45 o
  -8   9   4      147.24      163.88      5.89 o
  -7   9   4        8.81       10.13      1.49 o
  -6   9   4      282.63      285.04      5.55 o
  -5   9   4       22.39       22.29      1.47 o
  -4   9   4      200.24      185.01      4.68 o
  -3   9   4        3.40       10.12      0.89 o
  -2   9   4      270.45      310.58      4.12 o
  -1   9   4      852.42      885.44      9.06 o
   0   9   4     1154.17     1293.05     12.85 o
   1   9   4     2407.79     2731.82     28.15 o
   2   9   4     3444.10     3517.37     38.94 o
   3   9   4        0.89        0.49      0.71 o
   4   9   4        5.69        4.22      1.00 o
   5   9   4       36.86       40.25      2.23 o
   6   9   4        0.70        1.82      1.22 o
  -8  10   4        5.15        9.50      2.23 o
  -7  10   4      124.78      123.31      3.69 o
  -6  10   4       80.62       75.96      2.72 o
  -5  10   4      383.31      337.70      7.80 o
  -4  10   4      679.93      654.55     21.56 o
  -3  10   4      850.84      859.10     10.74 o
  -2  10   4       97.35       89.01      1.77 o
  -1  10   4       76.10      115.87      2.15 o
   0  10   4      322.97      306.88      4.12 o
   1  10   4      233.53      240.87      3.87 o
   2  10   4      561.57      595.55      7.94 o
   3  10   4       38.24       43.15      1.92 o
   4  10   4      413.72      403.83      7.45 o
   5  10   4      255.73      258.06      7.10 o
   6  10   4       24.45       23.56      2.64 o
  -8  11   4       43.34       42.98      2.97 o
  -7  11   4        5.32       10.55      3.28 o
  -6  11   4       78.69       82.09      2.62 o
  -5  11   4        8.83       13.23      1.83 o
  -4  11   4        0.83        0.56      0.74 o
  -3  11   4      462.08      444.88      6.92 o
  -2  11   4     1049.67     1121.48     12.31 o
  -1  11   4      321.13      331.51      3.93 o
   0  11   4       28.52       29.13      1.02 o
   1  11   4      840.60      830.77      9.43 o
   2  11   4      406.20      409.17      8.61 o
   3  11   4      168.09      147.10      3.15 o
   4  11   4       28.41       27.64      1.65 o
   5  11   4       39.68       41.75      2.06 o
   6  11   4        0.02        0.83      1.26 o
  -7  12   4       64.54       74.01      3.43 o
  -6  12   4      430.01      411.90      6.75 o
  -5  12   4      338.98      333.22      5.56 o
  -4  12   4      531.26      533.85     10.14 o
  -3  12   4       17.51       21.06      1.37 o
  -2  12   4      199.07      215.44      3.95 o
  -1  12   4        5.49        8.01      0.60 o
   0  12   4      160.19      158.08      2.33 o
   1  12   4        4.22        6.15      0.71 o
   2  12   4        9.32        9.61      0.99 o
   3  12   4       69.97       59.13      2.08 o
   4  12   4      197.44      179.16      6.07 o
   5  12   4       17.05       14.86      1.52 o
   6  12   4       77.76       86.84      3.34 o
  -7  13   4        0.07        3.79      1.45 o
  -6  13   4      168.95      158.92      3.77 o
  -5  13   4       27.83       24.44      1.59 o
  -4  13   4      544.20      517.56      7.48 o
  -3  13   4      433.03      451.83      6.55 o
  -2  13   4      220.35      197.33      4.46 o
  -1  13   4       30.50       43.14      1.27 o
   0  13   4      531.99      495.82      6.18 o
   1  13   4      474.77      468.74      6.01 o
   2  13   4      189.48      178.95      3.50 o
   3  13   4      236.08      227.29      4.60 o
   4  13   4       86.39       80.87      2.52 o
   5  13   4        7.03        3.75      1.33 o
   6  13   4        3.10        7.65      1.60 o
  -7  14   4        8.31        7.08      1.49 o
  -6  14   4      158.68      158.77      3.70 o
  -5  14   4      222.77      222.61      4.32 o
  -4  14   4        7.87        9.76      1.17 o
  -3  14   4      584.36      585.67      8.87 o
  -2  14   4      710.56      686.87     11.41 o
  -1  14   4       19.53       17.87      0.93 o
   0  14   4      119.15      120.45      2.33 o
   1  14   4        0.11        0.85      0.62 o
   2  14   4        2.83        3.33      0.76 o
   3  14   4       89.04       88.37      2.50 o
   4  14   4       27.68       29.37      1.80 o
   5  14   4      653.09      639.72      9.43 o
   6  14   4      107.20      104.18      4.13 o
  -7  15   4       47.07       49.17      3.95 o
  -6  15   4       86.12       75.42      2.62 o
  -5  15   4       51.83       53.31      2.14 o
  -4  15   4      290.40      298.08      5.12 o
  -3  15   4      407.20      385.31      5.92 o
  -2  15   4        0.33        0.29      0.65 o
  -1  15   4      525.87      499.69      9.30 o
   0  15   4       39.05       44.79      1.56 o
   1  15   4      150.68      133.87      4.25 o
   2  15   4       98.99       99.89      2.60 o
   3  15   4        9.72        9.63      1.13 o
   4  15   4       90.83       90.98      2.80 o
   5  15   4        0.04        0.80      1.04 o
   6  15   4        7.20        9.66      2.21 o
  -7  16   4        4.32        3.40      1.45 o
  -6  16   4       53.45       56.56      2.86 o
  -5  16   4       98.89      101.66      2.87 o
  -4  16   4      335.08      323.68      5.43 o
  -3  16   4      309.58      304.56      5.54 o
  -2  16   4       50.19       43.67      1.71 o
  -1  16   4     1464.07     1451.22     17.22 o
   0  16   4      379.07      373.46      6.10 o
   1  16   4      305.66      272.08      5.34 o
   2  16   4        1.35        3.35      0.89 o
   3  16   4      110.89      112.43      2.88 o
   4  16   4      191.47      196.07      4.20 o
   5  16   4      235.11      251.04      5.12 o
   6  16   4       14.07       14.17      2.24 o
  -7  17   4        0.38        1.69      1.55 o
  -6  17   4        1.47        1.61      1.01 o
  -5  17   4       33.54       41.24      2.00 o
  -4  17   4      110.83      103.41      2.79 o
  -3  17   4       12.34       13.16      1.21 o
  -2  17   4     1135.31     1121.75     13.89 o
  -1  17   4      338.50      340.28      5.33 o
   0  17   4       12.82       14.72      1.17 o
   1  17   4      556.49      536.90      8.28 o
   2  17   4      338.49      324.97      5.41 o
   3  17   4      106.84       99.73      2.74 o
   4  17   4        0.56        1.07      0.98 o
   5  17   4       13.53       11.76      1.47 o
  -7  18   4       10.76       13.54      1.97 o
  -6  18   4       88.54       91.40      4.71 o
  -5  18   4        9.90       10.47      1.29 o
  -4  18   4       63.47       56.10      2.19 o
  -3  18   4       20.66       22.78      1.53 o
  -2  18   4      361.73      347.20      5.53 o
  -1  18   4      788.32      749.41      9.94 o
   0  18   4       15.16       11.38      1.07 o
   1  18   4       86.22       81.03      2.38 o
   2  18   4      261.35      243.29      4.57 o
   3  18   4       33.72       31.65      1.80 o
   4  18   4      340.55      356.58      6.43 o
   5  18   4       44.22       45.63      2.35 o
  -6  19   4        1.16        4.53      1.28 o
  -5  19   4        8.72        9.67      1.31 o
  -4  19   4        1.29        1.99      0.87 o
  -3  19   4      219.59      204.68      4.14 o
  -2  19   4      471.21      437.28      9.80 o
  -1  19   4       78.22       77.38      2.34 o
   0  19   4      923.16      886.85     11.54 o
   1  19   4      367.28      354.90      6.37 o
   2  19   4       31.48       39.29      1.90 o
   3  19   4        0.58        0.83      0.95 o
   4  19   4       27.82       31.35      1.97 o
   5  19   4       10.32       10.41      1.50 o
  -6  20   4        1.87        3.00      1.34 o
  -5  20   4      165.17      160.30      3.87 o
  -4  20   4       17.66       18.02      1.49 o
  -3  20   4        5.43        3.40      0.92 o
  -2  20   4        5.83        5.12      1.08 o
  -1  20   4      204.94      191.73      4.07 o
   0  20   4      705.68      726.64      9.84 o
   1  20   4       23.97       21.11      1.72 o
   2  20   4       96.11      101.88      3.38 o
   3  20   4       26.10       31.74      1.92 o
   4  20   4       68.28       74.78      2.91 o
   5  20   4       46.70       48.93      3.72 o
  -6  21   4        6.73        7.59      1.78 o
  -5  21   4       38.60       39.92      2.36 o
  -4  21   4      308.02      302.09      7.07 o
  -3  21   4        2.20        1.77      0.89 o
  -2  21   4      286.56      278.53      5.55 o
  -1  21   4       32.99       32.63      1.71 o
   0  21   4       14.62       14.09      1.31 o
   1  21   4      965.75      960.66     13.76 o
   2  21   4       15.58       14.89      1.54 o
   3  21   4      193.98      208.12      4.43 o
   4  21   4       27.03       32.70      2.25 o
  -6  22   4       30.66       39.38      2.92 o
  -5  22   4       30.43       29.42      2.18 o
  -4  22   4      506.87      488.39      7.71 o
  -3  22   4      326.41      311.65      6.14 o
  -2  22   4      385.63      371.02      6.87 o
  -1  22   4      210.82      208.42      4.65 o
   0  22   4       78.39       70.62      2.59 o
   1  22   4      110.14      107.92      3.23 o
   2  22   4      137.26      139.87      3.77 o
   3  22   4       16.46       13.89      1.68 o
   4  22   4        1.38        2.56      1.04 o
  -5  23   4      102.61      115.21      4.13 o
  -4  23   4       74.56       74.29      2.64 o
  -3  23   4      169.32      153.46      4.71 o
  -2  23   4       23.80       31.43      2.00 o
  -1  23   4      274.97      248.09      5.53 o
   0  23   4      168.52      170.79      4.10 o
   1  23   4        0.03        1.88      1.03 o
   2  23   4       16.82       20.45      1.77 o
   3  23   4      213.48      213.84      5.10 o
   4  23   4      146.83      153.74      4.32 o
  -5  24   4       17.99       24.08      4.23 o
  -4  24   4        6.04        9.31      1.58 o
  -3  24   4       29.93       29.16      2.12 o
  -2  24   4       30.38       29.07      2.65 o
  -1  24   4      317.42      339.10      6.56 o
   0  24   4       43.39       46.25      2.31 o
   1  24   4        4.80        5.56      1.15 o
   2  24   4       71.94       77.69      3.01 o
   3  24   4      184.57      193.30      5.72 o
   4  24   4       12.13       17.44      2.16 o
  -5  25   4      164.06      168.47      8.02 o
  -4  25   4      168.00      174.29      6.33 o
  -3  25   4       14.86       15.26      1.68 o
  -2  25   4       62.16       59.38      2.72 o
  -1  25   4      105.31      106.53      3.37 o
   0  25   4       49.88       52.90      2.55 o
   1  25   4       49.03       49.12      2.46 o
   2  25   4      127.22      121.58      3.64 o
   3  25   4      126.48      147.29      4.77 o
  -4  26   4       73.90       78.12      3.81 o
  -3  26   4        1.91        3.99      1.38 o
  -2  26   4       89.37       88.38      3.12 o
  -1  26   4        6.45        8.00      1.31 o
   0  26   4       47.64       64.06      2.94 o
   1  26   4      101.81      107.08      3.51 o
   2  26   4        1.61        4.78      1.26 o
   3  26   4       56.91       52.47      3.12 o
  -4  27   4       17.31       22.54      2.41 o
  -3  27   4      109.10      105.73      4.07 o
  -2  27   4       45.94       47.07      2.50 o
  -1  27   4        0.69        1.16      1.16 o
   0  27   4        0.03       -0.64      1.02 o
   1  27   4       78.79      101.73      3.95 o
   2  27   4       78.93       86.68      3.69 o
  -3  28   4       58.80       70.66      3.63 o
  -2  28   4        0.06        0.12      1.19 o
  -1  28   4       29.18       36.05      2.61 o
   0  28   4        1.22        0.57      1.19 o
   1  28   4       72.31       86.94      3.28 o
   2  28   4        5.02        7.77      1.50 o
  -2  29   4        4.32        5.26      1.69 o
  -1  29   4        0.16        1.18      1.25 o
   0  29   4        7.44        9.63      1.64 o
   1  29   4       99.60      109.48      4.18 o
  -7   0   5      103.28      103.85      5.41 o
  -5   0   5      229.53      228.52      9.22 o
  -3   0   5       97.31       84.97      2.50 o
  -1   0   5        0.31        1.02      0.74 o
   1   0   5       44.81       29.84      1.38 o
   3   0   5       64.34       55.08      2.62 o
   5   0   5        3.86        4.73      1.96 o
  -8   1   5       65.85       73.08      3.61 o
  -7   1   5       33.68       41.95      2.35 o
  -6   1   5        2.16        1.40      0.89 o
  -5   1   5      366.70      329.33      5.78 o
  -4   1   5      287.57      305.26      4.25 o
  -3   1   5       75.49       51.47      1.66 o
  -2   1   5       29.32       34.19      1.00 o
  -1   1   5      579.68      628.03      6.66 o
   0   1   5       76.54       79.42      1.50 o
   1   1   5      552.75      563.28      6.14 o
   2   1   5        0.04        0.28      0.92 o
   3   1   5      895.95      885.78     11.05 o
   4   1   5      406.45      403.90      6.16 o
   5   1   5        1.01        0.86      1.50 o
   6   1   5        5.30        6.34      1.62 o
  -8   2   5      152.19      160.62      5.09 o
  -7   2   5        1.17        1.75      1.05 o
  -6   2   5      182.21      182.07      4.24 o
  -5   2   5       52.57       56.18      2.64 o
  -4   2   5      125.14      107.21      2.13 o
  -3   2   5       11.71       11.80      0.74 o
  -2   2   5     1726.65     1871.27     18.14 o
  -1   2   5      566.57      627.84      6.64 o
   0   2   5     1185.67     1244.91     12.43 o
   1   2   5       46.02       54.03      1.27 o
   2   2   5      672.44      655.64      8.14 o
   3   2   5       25.16       21.98      1.26 o
   4   2   5        3.20        5.18      1.18 o
   5   2   5       20.26       28.88      1.95 o
   6   2   5       89.59       95.20      5.63 o
  -8   3   5      101.91       96.59      3.88 o
  -7   3   5       43.79       43.87      2.41 o
  -6   3   5       77.42       77.36      2.78 o
  -5   3   5        1.74       -0.24      0.84 o
  -4   3   5      243.48      243.98      4.12 o
  -3   3   5      522.36      543.89      6.01 o
  -2   3   5     2230.28     2409.34     23.07 o
  -1   3   5      729.43      701.68      7.38 o
   0   3   5      142.94      117.32      1.91 o
   1   3   5     1186.52     1311.91     13.13 o
   2   3   5      639.98      726.82      8.44 o
   3   3   5       33.94       35.84      1.61 o
   4   3   5      128.11      112.10      3.17 o
   5   3   5      375.88      363.05      6.74 o
   6   3   5       36.42       34.49      2.55 o
  -8   4   5       72.86       75.23      3.18 o
  -7   4   5       51.06       56.74      2.71 o
  -6   4   5       36.83       35.52      2.06 o
  -5   4   5      850.25      819.54     11.94 o
  -4   4   5      318.21      293.52      5.87 o
  -3   4   5      126.62       83.96      1.53 o
  -2   4   5       81.20       82.12      1.51 o
  -1   4   5     2874.09     3157.00     29.95 o
   0   4   5     1433.23     1552.88     15.25 o
   1   4   5     8950.07     9471.69     88.03 o
   2   4   5       16.82       25.49      1.13 o
   3   4   5        5.81        4.35      0.76 o
   4   4   5      140.70      136.41      3.51 o
   5   4   5       16.12       17.32      1.72 o
   6   4   5        0.81        1.11      1.19 o
  -8   5   5        9.26       15.81      1.81 o
  -7   5   5      196.80      193.11      4.85 o
  -6   5   5        4.88        8.16      1.22 o
  -5   5   5      309.86      309.36      5.05 o
  -4   5   5      357.71      354.97      7.32 o
  -3   5   5        9.66        8.97      0.73 o
  -2   5   5      570.67      504.97      5.61 o
  -1   5   5     4857.61     5222.05     48.95 o
   0   5   5       65.86       61.27      1.33 o
   1   5   5       96.63      149.90      2.29 o
   2   5   5      107.41      120.61      2.46 o
   3   5   5       60.18       74.36      2.61 o
   4   5   5       14.63       13.69      1.49 o
   5   5   5      431.48      419.67      8.33 o
   6   5   5       17.19       23.28      2.35 o
  -8   6   5        1.09        1.14      1.41 o
  -7   6   5      116.66      107.96      3.56 o
  -6   6   5       98.09       85.68      4.49 o
  -5   6   5        0.00        0.15      0.71 o
  -4   6   5       60.70       45.41      2.13 o
  -3   6   5      215.63      224.85      3.99 o
  -2   6   5      939.60      984.86     10.07 o
  -1   6   5     1051.57     1122.62     11.34 o
   0   6   5     1286.47     1273.23     12.67 o
   1   6   5       70.78       59.68      1.35 o
   2   6   5      153.27      141.45      4.26 o
   3   6   5      261.68      251.60      4.33 o
   4   6   5      352.17      347.86      6.28 o
   5   6   5        6.96        7.50      1.41 o
   6   6   5       59.28       60.75      2.91 o
  -8   7   5       12.16       14.79      1.77 o
  -7   7   5        6.98        7.53      1.45 o
  -6   7   5      282.43      277.94      5.61 o
  -5   7   5      284.58      278.28      4.77 o
  -4   7   5      148.15      153.12      4.32 o
  -3   7   5       48.03       45.72      1.59 o
  -2   7   5     4098.91     4489.81     42.28 o
  -1   7   5      200.37      230.19      3.02 o
   0   7   5       16.12        7.17      0.70 o
   1   7   5      583.40      615.25      6.66 o
   2   7   5      329.91      334.83      5.61 o
   3   7   5       19.14       18.89      1.23 o
   4   7   5      298.83      289.50      5.65 o
   5   7   5      192.24      185.44      4.55 o
   6   7   5        4.84        8.01      1.48 o
  -8   8   5       76.17       87.36      4.60 o
  -7   8   5       13.75       13.64      1.63 o
  -6   8   5        9.39        8.67      1.41 o
  -5   8   5      242.30      226.87      4.21 o
  -4   8   5        5.04        7.64      0.99 o
  -3   8   5        5.97       12.30      1.00 o
  -2   8   5       24.86       24.23      0.86 o
  -1   8   5       34.88       31.19      0.96 o
   0   8   5      367.42      391.09      4.60 o
   1   8   5      649.83      662.68      8.65 o
   2   8   5       32.54       36.95      1.52 o
   3   8   5      157.85      139.36      3.12 o
   4   8   5       51.03       48.81      2.31 o
   5   8   5       33.31       30.16      3.10 o
   6   8   5      106.22      112.46      4.56 o
  -8   9   5       96.99       93.10      3.94 o
  -7   9   5       20.17       20.07      1.95 o
  -6   9   5       29.71       36.75      2.30 o
  -5   9   5      860.93      853.44     12.44 o
  -4   9   5      126.65      131.64      3.18 o
  -3   9   5       54.54       49.40      1.67 o
  -2   9   5       19.01       14.08      0.88 o
  -1   9   5       65.85       76.10      1.45 o
   0   9   5       92.02       96.77      1.73 o
   1   9   5       23.51       34.83      1.41 o
   2   9   5       60.48       66.47      2.17 o
   3   9   5       28.91       27.20      1.47 o
   4   9   5       21.62       15.77      1.33 o
   5   9   5      155.66      172.91      4.75 o
   6   9   5       11.04       13.20      1.73 o
  -8  10   5       26.79       25.22      2.53 o
  -7  10   5        8.91       10.37      1.78 o
  -6  10   5      186.73      180.57      4.00 o
  -5  10   5      321.60      317.23      5.87 o
  -4  10   5      599.89      557.53      7.86 o
  -3  10   5       35.40       27.93      1.36 o
  -2  10   5       32.74       31.67      1.40 o
  -1  10   5       39.41       53.00      1.43 o
   0  10   5      191.99      223.86      3.01 o
   1  10   5      647.23      634.28      8.36 o
   2  10   5      280.78      247.40      4.69 o
   3  10   5      169.58      136.13      4.21 o
   4  10   5       15.09       15.90      1.40 o
   5  10   5       31.27       33.29      2.23 o
   6  10   5       27.77       31.71      2.54 o
  -7  11   5       99.06       98.11      3.42 o
  -6  11   5      511.23      492.01      7.65 o
  -5  11   5      350.84      353.97      6.52 o
  -4  11   5      118.76      113.91      3.80 o
  -3  11   5      149.02      141.35      5.03 o
  -2  11   5      312.31      301.85      4.74 o
  -1  11   5       39.74       34.16      1.19 o
   0  11   5      260.93      222.69      3.52 o
   1  11   5       26.31       26.47      1.31 o
   2  11   5        4.94        7.39      0.92 o
   3  11   5        1.05        0.78      0.78 o
   4  11   5      306.00      302.11      5.38 o
   5  11   5       31.62       35.76      2.32 o
   6  11   5       46.16       42.03      2.67 o
  -7  12   5        0.04        1.83      1.18 o
  -6  12   5        1.53        3.29      1.60 o
  -5  12   5       25.03       26.02      1.68 o
  -4  12   5       98.37       93.71      2.56 o
  -3  12   5      961.29      934.00     11.88 o
  -2  12   5      132.37      119.16      3.36 o
  -1  12   5        0.71        2.98      0.64 o
   0  12   5      452.48      431.63     15.54 o
   1  12   5      228.56      227.15      5.43 o
   2  12   5      472.12      467.43      6.87 o
   3  12   5        1.67        1.03      0.83 o
   4  12   5       17.08       18.06      1.59 o
   5  12   5       11.91       13.04      1.70 o
   6  12   5       41.36       38.00      2.63 o
  -7  13   5      299.18      297.76      6.47 o
  -6  13   5      342.79      349.05      6.13 o
  -5  13   5        9.13        7.05      1.26 o
  -4  13   5      231.78      209.79      4.12 o
  -3  13   5       30.81       33.02      1.59 o
  -2  13   5      355.63      341.27      5.25 o
  -1  13   5     1345.48     1320.60     15.45 o
   0  13   5       43.92       42.79      1.39 o
   1  13   5      254.07      263.03      4.47 o
   2  13   5       77.12       66.96      2.11 o
   3  13   5      250.36      246.02      4.61 o
   4  13   5      131.01      116.38      3.15 o
   5  13   5      161.41      146.16      4.14 o
   6  13   5       12.55       12.21      2.14 o
  -7  14   5        1.47        1.89      1.55 o
  -6  14   5      197.03      193.12      4.85 o
  -5  14   5        0.07        0.49      0.86 o
  -4  14   5     1324.48     1283.02     15.91 o
  -3  14   5      312.80      286.46      4.83 o
  -2  14   5       20.56       21.51      1.29 o
  -1  14   5       45.97       39.62      1.62 o
   0  14   5       19.26       16.40      1.17 o
   1  14   5      476.08      460.47      8.91 o
   2  14   5       13.49       11.08      1.17 o
   3  14   5        0.04        0.84      0.89 o
   4  14   5        5.15        4.32      1.63 o
   5  14   5        0.77        0.23      1.18 o
  -7  15   5       24.02       23.52      2.35 o
  -6  15   5       10.74        8.42      1.28 o
  -5  15   5        7.26        7.11      1.22 o
  -4  15   5        6.36        3.37      0.95 o
  -3  15   5        0.64        1.30      0.74 o
  -2  15   5      633.11      580.88      7.95 o
  -1  15   5       41.30       41.28      1.86 o
   0  15   5      480.49      482.37      6.93 o
   1  15   5       12.59        9.99      1.10 o
   2  15   5       20.18       21.17      1.49 o
   3  15   5        2.10        3.85      1.00 o
   4  15   5      213.94      217.52      4.61 o
   5  15   5        0.87        1.57      1.18 o
  -7  16   5       13.16       20.40      2.22 o
  -6  16   5       19.72       17.99      1.73 o
  -5  16   5       14.60       20.24      1.62 o
  -4  16   5      567.61      571.65      8.35 o
  -3  16   5      181.76      165.93      3.52 o
  -2  16   5      275.02      256.02      5.05 o
  -1  16   5        3.87        3.60      0.83 o
   0  16   5       85.26       90.27      2.58 o
   1  16   5      243.40      239.25      4.29 o
   2  16   5       11.54       12.59      1.26 o
   3  16   5        0.03       -0.39      0.80 o
   4  16   5        3.65        3.20      1.10 o
   5  16   5       11.46       13.66      1.69 o
  -7  17   5       95.15      101.17      4.05 o
  -6  17   5        1.20        1.33      1.00 o
  -5  17   5        3.78        1.87      0.92 o
  -4  17   5      168.87      160.68      3.63 o
  -3  17   5      375.65      344.61      6.58 o
  -2  17   5      652.12      602.35      9.43 o
  -1  17   5      579.71      545.57      7.71 o
   0  17   5     1064.96     1039.76     16.31 o
   1  17   5       88.53       78.80      3.18 o
   2  17   5      319.75      313.59      7.31 o
   3  17   5      293.42      288.29      5.27 o
   4  17   5        0.12       -0.28      0.90 o
   5  17   5       44.06       61.14      2.71 o
  -6  18   5        0.42        0.89      1.07 o
  -5  18   5        1.60        1.36      1.18 o
  -4  18   5       12.32       13.37      1.36 o
  -3  18   5      984.21      980.93     12.73 o
  -2  18   5       30.91       29.80      1.82 o
  -1  18   5      630.59      625.22      8.69 o
   0  18   5       19.26       20.06      1.63 o
   1  18   5      231.10      234.36      4.92 o
   2  18   5        9.31        7.93      1.13 o
   3  18   5      326.27      313.12      5.65 o
   4  18   5        7.06        9.16      1.40 o
   5  18   5       42.13       46.28      2.47 o
  -6  19   5      147.70      148.98      3.88 o
  -5  19   5        1.84        3.27      1.04 o
  -4  19   5      110.05      102.92      4.07 o
  -3  19   5      106.46       95.99      3.09 o
  -2  19   5       89.66       92.66      3.71 o
  -1  19   5      101.00       98.64      3.05 o
   0  19   5       89.65       76.23      2.69 o
   1  19   5      634.31      638.44      9.97 o
   2  19   5      139.30      132.27      4.56 o
   3  19   5      450.62      461.14      7.87 o
   4  19   5      101.61      107.63      3.22 o
  -6  20   5       27.60       31.26      3.37 o
  -5  20   5       38.50       38.59      2.14 o
  -4  20   5       71.11       78.34      2.86 o
  -3  20   5      128.50      114.01      4.40 o
  -2  20   5      313.33      293.37      5.79 o
  -1  20   5        7.44        7.15      1.22 o
   0  20   5      139.42      133.99      3.55 o
   1  20   5       35.33       36.11      2.54 o
   2  20   5      631.46      624.21     11.34 o
   3  20   5       58.82       67.60      2.67 o
   4  20   5       14.19       16.97      1.69 o
  -6  21   5       44.17       48.53      3.04 o
  -5  21   5       36.24       36.71      2.09 o
  -4  21   5       18.10       19.60      1.57 o
  -3  21   5       38.11       30.55      2.04 o
  -2  21   5      183.12      191.75      4.50 o
  -1  21   5      600.20      586.60      9.43 o
   0  21   5      492.55      477.04      8.06 o
   1  21   5        5.90        5.37      1.22 o
   2  21   5      211.38      220.20      5.06 o
   3  21   5       55.63       51.09      2.92 o
   4  21   5        0.56        2.17      1.22 o
  -5  22   5       58.67       61.03      2.85 o
  -4  22   5        1.05        0.63      1.03 o
  -3  22   5      121.16      119.38      4.58 o
  -2  22   5       41.94       41.08      2.22 o
  -1  22   5        3.04        3.54      1.08 o
   0  22   5      105.33       97.00      3.09 o
   1  22   5       54.14       57.24      2.59 o
   2  22   5       69.24       69.27      2.91 o
   3  22   5      477.80      479.68      8.66 o
   4  22   5       61.51       63.50      3.05 o
  -5  23   5       11.34        8.25      1.52 o
  -4  23   5      139.71      142.16      4.14 o
  -3  23   5       50.15       50.22      2.58 o
  -2  23   5      101.00      106.24      3.80 o
  -1  23   5      259.93      236.88      5.85 o
   0  23   5       24.64       27.95      1.95 o
   1  23   5       73.52       77.84      2.91 o
   2  23   5        9.53       12.91      1.63 o
   3  23   5       47.73       50.30      2.78 o
  -5  24   5        0.95        2.26      1.42 o
  -4  24   5        6.33        7.69      1.90 o
  -3  24   5        2.62        3.79      1.15 o
  -2  24   5       68.97       75.69      2.95 o
  -1  24   5       82.33       75.40      3.30 o
   0  24   5        3.70        4.03      1.32 o
   1  24   5       41.47       45.05      3.13 o
   2  24   5      215.99      219.06      5.19 o
   3  24   5        0.08        1.35      1.15 o
  -4  25   5        7.97        6.67      1.45 o
  -3  25   5       76.39       78.29      3.08 o
  -2  25   5      133.22      143.65      4.65 o
  -1  25   5       94.14       93.68      3.69 o
   0  25   5       47.56       46.18      2.86 o
   1  25   5        0.39        0.43      1.23 o
   2  25   5      163.16      157.27      5.12 o
  -4  26   5        0.68        1.80      1.36 o
  -3  26   5      122.96      123.28      3.91 o
  -2  26   5       12.84       14.10      1.61 o
  -1  26   5       12.93       12.65      1.71 o
   0  26   5        1.45        0.63      1.18 o
   1  26   5       79.49       84.04      3.19 o
   2  26   5        9.70       12.30      1.63 o
  -3  27   5      198.35      217.73      5.41 o
  -2  27   5       24.18       30.75      2.23 o
  -1  27   5        0.38        1.44      1.35 o
   0  27   5        4.64        8.63      1.91 o
   1  27   5        5.51       11.44      1.96 o
  -2  28   5       51.87       56.03      3.24 o
  -1  28   5       29.82       40.44      2.84 o
   0  28   5      181.23      210.31      5.92 o
  -8   0   6        0.95        2.69      1.96 o
  -6   0   6      134.03      131.46      5.77 o
  -4   0   6       54.10       40.20      4.43 o
  -2   0   6      254.33      220.11      4.32 o
   0   0   6      697.62      745.22     11.21 o
   2   0   6        2.68        1.95      1.22 o
   4   0   6      246.89      219.36      7.74 o
   6   0   6       18.40       21.81      3.24 o
  -8   1   6       43.46       43.76      3.06 o
  -7   1   6        2.12        3.29      1.38 o
  -6   1   6      139.39      138.64      3.64 o
  -5   1   6      361.02      379.82      5.95 o
  -4   1   6      579.75      571.46      8.50 o
  -3   1   6      715.17      691.32      7.51 o
  -2   1   6        0.03        1.73      0.45 o
  -1   1   6      241.46      252.68      3.33 o
   0   1   6      507.06      457.65      5.29 o
   1   1   6       35.21       30.52      1.08 o
   2   1   6        0.23       -0.10      0.51 o
   3   1   6        9.44       12.87      1.13 o
   4   1   6       58.10       57.81      2.80 o
   5   1   6       48.36       43.48      2.80 o
   6   1   6       69.15       78.62      3.74 o
  -8   2   6       13.91       16.78      2.16 o
  -7   2   6       11.49       16.13      1.90 o
  -6   2   6       12.40       15.14      1.54 o
  -5   2   6      395.48      387.81      6.74 o
  -4   2   6      220.62      218.83      3.74 o
  -3   2   6     1059.80     1155.92     11.83 o
  -2   2   6       21.09       24.87      0.94 o
  -1   2   6      253.03      181.52      2.63 o
   0   2   6      243.92      282.72      3.64 o
   1   2   6      218.25      207.24      2.96 o
   2   2   6       30.87       29.42      1.20 o
   3   2   6       37.41       30.84      1.81 o
   4   2   6        2.91        3.18      1.11 o
   5   2   6      224.71      219.43      5.67 o
   6   2   6        2.38        1.80      1.54 o
  -8   3   6        8.83       10.31      1.84 o
  -7   3   6       23.88       24.47      2.00 o
  -6   3   6       28.32       28.77      1.95 o
  -5   3   6       16.33       14.74      1.41 o
  -4   3   6      275.50      276.69      4.34 o
  -3   3   6      165.77      143.40      2.31 o
  -2   3   6       28.42       26.19      1.00 o
  -1   3   6      508.03      534.77      6.01 o
   0   3   6      386.92      389.49      4.66 o
   1   3   6     1063.64     1091.27     11.26 o
   2   3   6      478.71      486.03      6.23 o
   3   3   6       21.79       21.04      1.52 o
   4   3   6        2.47        2.04      0.99 o
   5   3   6        2.65        3.47      1.45 o
   6   3   6        2.95        4.41      1.50 o
  -8   4   6       11.76       20.06      2.22 o
  -7   4   6        0.41        0.30      1.03 o
  -6   4   6      154.00      153.95      6.42 o
  -5   4   6        9.79        5.42      1.03 o
  -4   4   6      169.96      172.45      3.63 o
  -3   4   6      111.26      119.18      2.28 o
  -2   4   6      145.93      123.79      2.05 o
  -1   4   6       89.40       68.28      1.47 o
   0   4   6      190.53      215.62      2.99 o
   1   4   6      329.12      355.95      4.44 o
   2   4   6      112.64      114.04      2.66 o
   3   4   6      108.95       96.15      2.82 o
   4   4   6      576.41      588.03      9.38 o
   5   4   6       48.91       56.47      2.71 o
   6   4   6        6.61        6.37      1.64 o
  -8   5   6       48.31       53.62      3.36 o
  -7   5   6       36.80       41.99      2.46 o
  -6   5   6       46.59       45.20      2.36 o
  -5   5   6      253.25      224.85      4.78 o
  -4   5   6      280.61      272.62      4.56 o
  -3   5   6       54.43       56.12      1.57 o
  -2   5   6      148.97      144.89      2.43 o
  -1   5   6       11.60       15.49      0.80 o
   0   5   6      149.26      134.85      2.26 o
   1   5   6      534.45      482.77      8.18 o
   2   5   6      936.28      941.15     11.76 o
   3   5   6       26.38       24.62      1.68 o
   4   5   6      185.36      178.77      4.31 o
   5   5   6        9.99       12.77      1.54 o
   6   5   6        8.18       13.25      2.04 o
  -8   6   6        9.98       15.02      1.91 o
  -7   6   6       54.56       60.05      2.78 o
  -6   6   6       33.85       37.85      2.43 o
  -5   6   6       84.71       79.95      2.72 o
  -4   6   6      193.54      184.17      5.36 o
  -3   6   6        0.19        1.61      0.62 o
  -2   6   6      343.81      351.22      4.33 o
  -1   6   6      371.31      329.30      4.11 o
   0   6   6     1447.51     1540.14     15.33 o
   1   6   6      121.37      111.60      2.50 o
   2   6   6       43.71       43.99      1.76 o
   3   6   6      211.31      202.26      4.37 o
   4   6   6       66.93       57.70      2.66 o
   5   6   6       47.69       54.80      2.64 o
   6   6   6       75.50       81.15      7.43 o
  -8   7   6       30.71       32.13      2.40 o
  -7   7   6        8.95        5.97      1.41 o
  -6   7   6       45.35       41.94      2.32 o
  -5   7   6       51.81       51.52      2.02 o
  -4   7   6        0.66        0.79      0.68 o
  -3   7   6      118.01       99.61      2.42 o
  -2   7   6       18.27       17.60      0.80 o
  -1   7   6       23.05       23.47      1.30 o
   0   7   6      118.86      102.55      1.91 o
   1   7   6      416.99      370.63      6.00 o
   2   7   6      414.20      381.51      5.86 o
   3   7   6       95.03       89.86      2.49 o
   4   7   6      512.44      527.86     10.32 o
   5   7   6       41.12       45.49      2.54 o
   6   7   6       81.49       82.73      4.86 o
  -8   8   6       27.64       36.95      2.64 o
  -7   8   6        6.76        8.07      1.49 o
  -6   8   6      231.14      217.97      5.06 o
  -5   8   6       51.53       50.85      2.15 o
  -4   8   6      165.66      161.67      3.36 o
  -3   8   6      316.75      308.46      8.00 o
  -2   8   6     1263.64     1234.85     13.55 o
  -1   8   6      288.73      270.66      3.58 o
   0   8   6      493.32      489.75      5.67 o
   1   8   6      137.77      129.26      4.05 o
   2   8   6      350.87      339.45      6.71 o
   3   8   6      118.42      111.66      2.90 o
   4   8   6       17.98       18.32      1.75 o
   5   8   6       64.41       58.98      2.92 o
   6   8   6       13.37       15.86      1.85 o
  -7   9   6       42.16       40.97      2.59 o
  -6   9   6      123.40      114.71      3.77 o
  -5   9   6      151.20      145.05      3.37 o
  -4   9   6        8.73        5.91      0.92 o
  -3   9   6        0.13        1.44      0.65 o
  -2   9   6      450.28      405.15      5.76 o
  -1   9   6       86.80       97.63      1.95 o
   0   9   6     1070.42     1017.18     12.37 o
   1   9   6      305.74      295.91      4.75 o
   2   9   6       43.66       43.26      1.80 o
   3   9   6      194.02      182.00      4.71 o
   4   9   6       82.96       74.81      3.24 o
   5   9   6       18.96       27.09      2.41 o
  -7  10   6      219.61      216.68      5.30 o
  -6  10   6       74.42       73.93      3.06 o
  -5  10   6       15.52       18.04      1.44 o
  -4  10   6       10.77       11.39      1.13 o
  -3  10   6        0.07       -0.33      0.68 o
  -2  10   6        7.55        6.53      0.83 o
  -1  10   6      125.13      105.89      2.11 o
   0  10   6       83.99       80.60      1.89 o
   1  10   6      200.44      179.88      6.02 o
   2  10   6      604.20      559.55      9.85 o
   3  10   6       30.16       32.15      1.80 o
   4  10   6       47.89       39.45      2.32 o
   5  10   6        6.74        8.46      1.60 o
  -7  11   6        3.17        2.92      1.41 o
  -6  11   6      187.58      189.46      4.65 o
  -5  11   6       62.86       62.35      2.28 o
  -4  11   6        1.02        0.67      0.78 o
  -3  11   6      344.95      339.84      7.34 o
  -2  11   6        2.88        2.98      1.08 o
  -1  11   6      373.47      395.81      5.85 o
   0  11   6       18.03       24.33      1.39 o
   1  11   6      105.70       91.95      2.41 o
   2  11   6        0.00        0.09      0.80 o
   3  11   6      206.72      204.98      4.12 o
   4  11   6       92.64       84.72      3.01 o
   5  11   6      162.29      165.54      6.95 o
  -7  12   6      324.15      340.88      7.96 o
  -6  12   6        1.77        2.68      1.29 o
  -5  12   6        0.53       -0.23      1.25 o
  -4  12   6        9.03        9.82      1.31 o
  -3  12   6      208.66      201.04      4.18 o
  -2  12   6       65.25       56.71      1.88 o
  -1  12   6        2.02        1.92      0.71 o
   0  12   6        4.58        5.29      0.83 o
   1  12   6       91.50       96.94      3.51 o
   2  12   6       20.10       16.55      1.34 o
   3  12   6       79.54       82.24      2.60 o
   4  12   6      157.77      162.52      4.28 o
   5  12   6        4.28        4.13      1.38 o
  -7  13   6       67.27       69.81      3.19 o
  -6  13   6      179.21      172.74      6.63 o
  -5  13   6      226.92      212.46      7.20 o
  -4  13   6        7.25        9.61      1.23 o
  -3  13   6      681.87      714.50      9.66 o
  -2  13   6      263.97      249.14      4.39 o
  -1  13   6     1074.83     1103.18     13.62 o
   0  13   6       93.93       92.28      2.72 o
   1  13   6      191.52      178.62      3.96 o
   2  13   6      235.71      225.00      5.85 o
   3  13   6      153.34      143.69      3.50 o
   4  13   6      108.03      100.51      4.03 o
   5  13   6       34.30       35.32      2.53 o
  -7  14   6        0.29        1.72      1.50 o
  -6  14   6        2.46        2.73      1.10 o
  -5  14   6       15.77       12.86      1.40 o
  -4  14   6      197.49      201.72      4.16 o
  -3  14   6       19.19       18.33      1.44 o
  -2  14   6      554.54      520.02      8.34 o
  -1  14   6      310.60      288.20      5.27 o
   0  14   6      188.97      172.87      4.53 o
   1  14   6        5.58        4.15      0.86 o
   2  14   6       33.94       27.54      1.62 o
   3  14   6      210.69      206.24      4.33 o
   4  14   6      331.57      336.77      6.65 o
   5  14   6       32.69       30.08      2.36 o
  -7  15   6      106.39      102.00      3.72 o
  -6  15   6        1.25        2.02      1.18 o
  -5  15   6      171.77      173.71      3.95 o
  -4  15   6       92.87      101.04      3.55 o
  -3  15   6        0.18       -0.23      0.75 o
  -2  15   6       62.37       61.55      2.36 o
  -1  15   6      221.68      216.66      4.08 o
   0  15   6       76.10       84.88      2.78 o
   1  15   6      144.06      130.74      4.67 o
   2  15   6      228.06      217.88      4.33 o
   3  15   6       18.57       18.60      1.59 o
   4  15   6        3.48        3.10      1.14 o
   5  15   6       56.34       62.09      3.13 o
  -7  16   6        7.08        8.46      1.60 o
  -6  16   6        5.97        7.71      1.31 o
  -5  16   6        2.88        5.44      1.13 o
  -4  16   6       58.81       49.73      2.11 o
  -3  16   6        0.62        0.31      0.83 o
  -2  16   6        2.71        2.24      0.91 o
  -1  16   6     3020.91     3147.22     39.33 o
   0  16   6     1357.92     1287.44     17.49 o
   1  16   6       14.69       19.69      1.60 o
   2  16   6      136.94      127.07      3.59 o
   3  16   6      288.24      266.99      7.87 o
   4  16   6        8.95        9.96      1.44 o
  -6  17   6        4.70        8.31      1.31 o
  -5  17   6       24.93       25.61      1.80 o
  -4  17   6       17.36       22.22      1.60 o
  -3  17   6      186.66      185.11      4.37 o
  -2  17   6      334.26      319.17      6.06 o
  -1  17   6      516.83      492.20      8.11 o
   0  17   6      531.64      550.30      8.84 o
   1  17   6      257.57      219.59      4.78 o
   2  17   6        0.81        0.93      0.99 o
   3  17   6      130.08      130.30      3.50 o
   4  17   6        0.33        1.11      1.04 o
  -6  18   6        4.04        6.65      2.05 o
  -5  18   6      139.12      138.71      3.60 o
  -4  18   6        1.15        1.17      1.12 o
  -3  18   6      331.39      298.78      7.14 o
  -2  18   6      303.57      274.64      5.52 o
  -1  18   6       59.30       58.61      2.39 o
   0  18   6      222.61      220.06      4.78 o
   1  18   6      308.25      281.38      5.69 o
   2  18   6       73.02       74.27      2.82 o
   3  18   6       13.78       14.94      1.55 o
   4  18   6       29.94       32.58      2.10 o
  -6  19   6        7.14        8.08      1.61 o
  -5  19   6       28.77       31.45      2.03 o
  -4  19   6      287.99      283.15      5.97 o
  -3  19   6       68.04       74.64      2.91 o
  -2  19   6        0.07       -0.20      0.91 o
  -1  19   6       14.85       14.23      1.71 o
   0  19   6       21.65       22.80      1.75 o
   1  19   6      810.02      809.97     12.26 o
   2  19   6       99.81       98.56      3.32 o
   3  19   6       37.49       34.02      3.40 o
   4  19   6        8.06       11.54      1.47 o
  -6  20   6       41.72       37.00      2.23 o
  -5  20   6       39.62       39.19      2.20 o
  -4  20   6       19.04       22.88      2.24 o
  -3  20   6      176.99      158.90      4.18 o
  -2  20   6       19.83       18.38      1.68 o
  -1  20   6        0.59        0.27      1.07 o
   0  20   6      287.14      265.12      7.90 o
   1  20   6       68.39       68.01      3.83 o
   2  20   6       62.18       65.26      3.57 o
   3  20   6        0.21        0.11      1.03 o
   4  20   6       45.64       41.93      2.57 o
  -5  21   6       51.49       53.79      2.81 o
  -4  21   6       26.65       25.09      2.00 o
  -3  21   6       11.39       13.53      1.61 o
  -2  21   6       21.27       23.46      1.94 o
  -1  21   6      140.34      134.81      4.27 o
   0  21   6       35.90       37.03      2.18 o
   1  21   6       51.94       41.20      2.32 o
   2  21   6      129.67      138.20      5.20 o
   3  21   6       11.80       16.54      1.81 o
  -5  22   6        0.02        0.07      1.15 o
  -4  22   6        0.01        1.02      1.22 o
  -3  22   6        1.74        1.09      1.06 o
  -2  22   6       67.88       59.02      2.72 o
  -1  22   6       17.50       15.71      1.76 o
   0  22   6       11.47       11.65      1.71 o
   1  22   6        5.47        5.83      1.61 o
   2  22   6        8.19        9.86      1.54 o
   3  22   6       18.58       24.08      2.35 o
  -5  23   6       20.26       25.44      2.18 o
  -4  23   6      223.03      234.34      5.65 o
  -3  23   6       20.25       24.20      2.00 o
  -2  23   6       14.56       15.66      1.68 o
  -1  23   6       12.47       10.00      1.53 o
   0  23   6        5.68        6.44      1.38 o
   1  23   6      106.64      111.71      4.58 o
   2  23   6      143.76      149.14      4.28 o
   3  23   6        0.40        2.13      1.25 o
  -4  24   6       17.90       16.71      1.81 o
  -3  24   6        0.73        1.74      1.06 o
  -2  24   6       67.81       63.89      2.91 o
  -1  24   6      139.45      131.04      4.39 o
   0  24   6        0.99        2.72      1.13 o
   1  24   6       29.34       36.25      2.32 o
   2  24   6        3.21        1.78      1.25 o
  -4  25   6       83.44       92.00      4.00 o
  -3  25   6       49.10       58.23      2.91 o
  -2  25   6       51.40       47.43      2.99 o
  -1  25   6        0.01        0.57      1.19 o
   0  25   6       42.98       38.33      2.80 o
   1  25   6      129.92      133.50      3.99 o
   2  25   6        2.44        4.02      1.28 o
  -3  26   6       36.97       42.85      2.64 o
  -2  26   6       36.67       50.29      3.04 o
  -1  26   6        2.12        3.37      1.99 o
   0  26   6       47.63       54.80      3.18 o
   1  26   6       30.53       34.66      2.41 o
  -2  27   6       26.13       26.30      2.41 o
  -1  27   6       11.50       20.23      2.35 o
   0  27   6      109.82      107.88      4.20 o
  -7   0   7       14.57       17.77      2.88 o
  -5   0   7      693.36      685.71     16.76 o
  -3   0   7      471.90      489.41     13.54 o
  -1   0   7       18.76       13.73      1.19 o
   1   0   7       69.24       63.87      2.16 o
   3   0   7      353.06      350.53     19.12 o
   5   0   7      196.58      218.67      8.47 o
  -8   1   7        8.30        6.31      1.64 o
  -7   1   7      117.87      121.35      4.33 o
  -6   1   7       13.98       13.82      1.76 o
  -5   1   7      112.96      101.70      3.08 o
  -4   1   7      290.76      303.67      5.00 o
  -3   1   7       63.84       71.95      2.02 o
  -2   1   7       66.93       67.26      1.59 o
  -1   1   7      425.91      476.34      5.63 o
   0   1   7      494.89      513.71      6.03 o
   1   1   7        7.89       10.88      0.81 o
   2   1   7      228.85      230.41      4.14 o
   3   1   7     1215.38     1202.68     18.73 o
   4   1   7      156.17      165.70      4.78 o
   5   1   7      230.28      228.20      6.05 o
  -8   2   7        5.76        7.87      2.35 o
  -7   2   7        3.29        5.87      1.58 o
  -6   2   7       36.20       30.17      2.29 o
  -5   2   7        0.41        1.22      0.91 o
  -4   2   7      340.55      324.77      5.82 o
  -3   2   7       10.65        9.47      0.86 o
  -2   2   7      747.03      785.80      8.51 o
  -1   2   7      112.87      131.07      2.27 o
   0   2   7      585.03      563.41      6.53 o
   1   2   7      140.33      132.74      3.07 o
   2   2   7       51.72       52.81      2.22 o
   3   2   7      461.75      436.06      7.47 o
   4   2   7        9.64       14.63      1.90 o
   5   2   7        7.62       11.30      1.84 o
  -8   3   7        5.84        7.70      1.76 o
  -7   3   7        5.54        6.75      1.64 o
  -6   3   7       40.17       42.61      2.31 o
  -5   3   7      122.38      117.08      3.22 o
  -4   3   7       59.44       60.36      2.27 o
  -3   3   7      702.00      676.00      8.19 o
  -2   3   7      450.52      445.14      5.35 o
  -1   3   7      162.28      167.37      2.67 o
   0   3   7      112.80      107.14      2.07 o
   1   3   7      253.61      235.75      5.07 o
   2   3   7        2.69        5.87      1.06 o
   3   3   7      304.42      321.29      6.05 o
   4   3   7      497.87      478.69      9.43 o
   5   3   7       16.01       18.17      2.72 o
  -8   4   7       27.85       30.23      2.73 o
  -7   4   7       15.63       17.95      2.09 o
  -6   4   7       16.55       18.50      1.68 o
  -5   4   7      158.30      143.12      3.68 o
  -4   4   7       30.94       29.12      1.77 o
  -3   4   7      222.61      215.20      4.51 o
  -2   4   7      472.28      466.86      8.61 o
  -1   4   7       76.52       78.29      1.73 o
   0   4   7       62.63       61.29      1.55 o
   1   4   7      876.19      849.24     11.85 o
   2   4   7      203.25      189.87      5.54 o
   3   4   7        3.52        3.09      1.06 o
   4   4   7       36.01       30.12      2.08 o
   5   4   7        8.73       11.52      1.87 o
  -7   5   7       36.71       41.15      2.56 o
  -6   5   7        5.08        5.98      1.22 o
  -5   5   7       23.89       18.66      1.68 o
  -4   5   7        0.75       -0.03      0.69 o
  -3   5   7     1078.15     1064.71     14.44 o
  -2   5   7      251.99      245.37      3.48 o
  -1   5   7       26.48       26.47      1.30 o
   0   5   7       22.08       26.82      1.06 o
   1   5   7      544.34      511.29      7.93 o
   2   5   7      246.48      246.56      4.43 o
   3   5   7      457.49      452.37      7.70 o
   4   5   7       68.48       68.12      2.84 o
   5   5   7       24.65       31.54      2.67 o
  -7   6   7       36.94       42.42      2.58 o
  -6   6   7        1.55        0.86      1.03 o
  -5   6   7      103.11       94.55      2.99 o
  -4   6   7      270.87      247.23      4.43 o
  -3   6   7      371.44      365.05      6.04 o
  -2   6   7       43.83       45.08      1.48 o
  -1   6   7      256.74      237.67      3.34 o
   0   6   7        8.06       10.18      0.82 o
   1   6   7       34.77       34.31      1.59 o
   2   6   7     1171.88     1144.97     14.29 o
   3   6   7       62.85       63.04      2.54 o
   4   6   7        4.22        3.13      1.18 o
   5   6   7        8.35        9.53      1.76 o
  -7   7   7        2.31        3.18      1.24 o
  -6   7   7      219.85      223.50      5.15 o
  -5   7   7        0.59        1.13      0.99 o
  -4   7   7       10.65        9.44      1.07 o
  -3   7   7      260.23      267.17      4.57 o
  -2   7   7      367.02      370.80      6.14 o
  -1   7   7      155.07      155.68      3.45 o
   0   7   7       20.84       19.46      1.13 o
   1   7   7      156.30      158.64      3.29 o
   2   7   7       36.74       38.52      1.82 o
   3   7   7        8.92        6.30      1.29 o
   4   7   7       27.54       34.13      2.22 o
   5   7   7        1.12        2.70      1.26 o
  -7   8   7        3.33        1.91      1.29 o
  -6   8   7        0.13        0.49      0.99 o
  -5   8   7      191.38      198.77      4.73 o
  -4   8   7       85.22       89.22      3.08 o
  -3   8   7      200.75      201.43      3.81 o
  -2   8   7        5.00        4.62      0.83 o
  -1   8   7        6.56        7.04      0.84 o
   0   8   7        0.27        0.42      0.68 o
   1   8   7      879.28      861.91     11.67 o
   2   8   7       20.03       21.67      1.47 o
   3   8   7      164.08      153.19      3.96 o
   4   8   7      119.64      115.19      3.55 o
   5   8   7       81.93       92.94      4.65 o
  -7   9   7       25.71       28.77      2.28 o
  -6   9   7        2.68        1.88      1.95 o
  -5   9   7      522.70      532.88      8.93 o
  -4   9   7       15.34       18.26      1.41 o
  -3   9   7        0.61       -0.29      0.91 o
  -2   9   7      226.83      246.61      4.25 o
  -1   9   7      498.73      491.12      7.00 o
   0   9   7        0.43       -0.23      0.61 o
   1   9   7      105.50      101.02      3.45 o
   2   9   7        8.32       13.03      1.28 o
   3   9   7      101.31       96.46      3.05 o
   4   9   7        4.18        2.55      1.18 o
   5   9   7       40.66       46.50      2.72 o
  -7  10   7        1.61        3.67      1.41 o
  -6  10   7        5.19        7.25      1.45 o
  -5  10   7      151.62      148.53      3.51 o
  -4  10   7      376.48      366.33      5.96 o
  -3  10   7       68.32       70.35      2.13 o
  -2  10   7        7.39        5.14      0.85 o
  -1  10   7      129.03      128.37      2.87 o
   0  10   7      630.94      642.90      8.66 o
   1  10   7      134.90      122.40      2.97 o
   2  10   7      155.67      148.82      3.36 o
   3  10   7        7.29        8.88      1.29 o
   4  10   7        0.21       -0.89      0.99 o
   5  10   7       35.41       36.82      2.55 o
  -7  11   7       53.93       52.91      2.95 o
  -6  11   7      750.41      788.05     12.40 o
  -5  11   7        7.41        8.37      1.23 o
  -4  11   7      124.82      127.06      3.15 o
  -3  11   7        0.27        1.16      0.76 o
  -2  11   7      126.36      113.23      3.16 o
  -1  11   7        3.91        6.06      0.85 o
   0  11   7      131.75      124.48      3.22 o
   1  11   7       25.94       22.64      1.40 o
   2  11   7       40.51       37.78      2.09 o
   3  11   7       37.30       42.67      3.13 o
   4  11   7        3.15        4.59      1.34 o
   5  11   7        7.81        6.89      1.58 o
  -7  12   7       32.88       37.63      2.64 o
  -6  12   7        0.28        3.19      1.26 o
  -5  12   7      132.08      125.68      3.73 o
  -4  12   7      272.83      269.41      4.99 o
  -3  12   7      172.51      158.10      3.49 o
  -2  12   7       12.58        9.65      1.22 o
  -1  12   7       14.06       13.34      1.17 o
   0  12   7      130.23      139.29      4.60 o
   1  12   7      152.94      152.58      3.88 o
   2  12   7      467.34      441.57      8.20 o
   3  12   7       10.87       10.52      1.21 o
   4  12   7        0.94        2.24      1.22 o
  -7  13   7        0.18        1.08      1.29 o
  -6  13   7       32.68       27.46      2.13 o
  -5  13   7      481.99      499.81      7.80 o
  -4  13   7       41.02       39.46      1.97 o
  -3  13   7      970.99      939.91     13.58 o
  -2  13   7      496.26      488.51      7.98 o
  -1  13   7      257.92      240.20      4.86 o
   0  13   7       49.53       39.87      2.08 o
   1  13   7        4.02        2.04      0.95 o
   2  13   7        6.62        3.52      0.94 o
   3  13   7       13.88       11.23      1.32 o
   4  13   7       36.25       30.74      2.67 o
  -7  14   7       28.01       27.88      2.18 o
  -6  14   7        1.13        0.73      1.15 o
  -5  14   7      286.82      290.77      5.44 o
  -4  14   7      343.51      338.81      5.85 o
  -3  14   7      137.72      126.56      3.66 o
  -2  14   7      203.80      208.61      4.55 o
  -1  14   7       40.35       47.09      2.08 o
   0  14   7      160.99      156.38      3.83 o
   1  14   7      216.19      199.52      4.51 o
   2  14   7       30.19       26.67      1.82 o
   3  14   7        0.42        0.62      0.83 o
   4  14   7        0.07        1.48      1.38 o
  -6  15   7      168.50      177.48      4.69 o
  -5  15   7      168.78      160.80      3.92 o
  -4  15   7      106.75       97.77      2.91 o
  -3  15   7        0.15       -0.10      0.91 o
  -2  15   7      107.59      102.24      3.14 o
  -1  15   7       91.35       88.51      3.62 o
   0  15   7      551.14      536.98      8.70 o
   1  15   7        6.33        5.84      1.25 o
   2  15   7        2.47        4.18      1.15 o
   3  15   7        7.21        5.85      1.37 o
   4  15   7      184.88      178.53      5.34 o
  -6  16   7       33.50       33.35      2.41 o
  -5  16   7       73.55       73.11      2.76 o
  -4  16   7        0.58        0.42      0.99 o
  -3  16   7      320.18      309.44      6.15 o
  -2  16   7       57.87       54.77      2.36 o
  -1  16   7      376.83      335.11      7.20 o
   0  16   7        0.46        1.99      1.03 o
   1  16   7      399.11      344.88      6.56 o
   2  16   7       21.96       30.48      2.13 o
   3  16   7       48.68       41.45      2.24 o
   4  16   7        0.34        3.26      1.37 o
  -6  17   7        0.03       -0.25      1.02 o
  -5  17   7        0.15       -0.47      0.98 o
  -4  17   7        2.85        4.98      1.38 o
  -3  17   7      117.13      113.12      3.88 o
  -2  17   7        0.32        0.03      1.07 o
  -1  17   7       45.41       37.53      3.02 o
   0  17   7      432.32      407.50      7.29 o
   1  17   7       72.49       79.35      2.96 o
   2  17   7      434.41      405.31      7.57 o
   3  17   7      100.48       98.72      3.46 o
   4  17   7        5.23        8.84      1.68 o
  -6  18   7        8.35       10.14      1.91 o
  -5  18   7        8.64       11.00      1.52 o
  -4  18   7        0.35        0.51      1.03 o
  -3  18   7      230.96      227.00      6.51 o
  -2  18   7       27.81       28.78      1.95 o
  -1  18   7        5.32        5.72      1.59 o
   0  18   7       11.85       13.97      1.60 o
   1  18   7       54.46       60.66      2.78 o
   2  18   7       36.16       36.30      3.43 o
   3  18   7       37.43       41.56      2.67 o
  -5  19   7       33.29       34.22      2.39 o
  -4  19   7        1.36        1.45      1.11 o
  -3  19   7       23.09       26.16      1.99 o
  -2  19   7       46.47       40.33      2.25 o
  -1  19   7      213.10      196.14      5.29 o
   0  19   7       38.77       37.82      2.55 o
   1  19   7       29.16       29.83      2.13 o
   2  19   7        1.56        2.67      1.52 o
   3  19   7      119.68      108.71      3.69 o
  -5  20   7        4.08        4.27      1.34 o
  -4  20   7      190.67      206.90      5.48 o
  -3  20   7       28.29       26.83      2.04 o
  -2  20   7      250.94      241.75      6.18 o
  -1  20   7      286.30      246.91      7.36 o
   0  20   7      141.82      118.07      5.08 o
   1  20   7        6.12        6.03      1.22 o
   2  20   7      184.34      197.98      4.97 o
   3  20   7      121.13      121.16      3.87 o
  -5  21   7       64.25       57.86      3.04 o
  -4  21   7       10.88        9.95      1.49 o
  -3  21   7      150.98      151.32      4.28 o
  -2  21   7       72.26       78.48      3.43 o
  -1  21   7        7.79       11.56      1.68 o
   0  21   7        0.53       -0.11      1.06 o
   1  21   7       18.92       18.34      1.81 o
   2  21   7       46.49       49.23      2.93 o
  -4  22   7        0.19        0.36      1.31 o
  -3  22   7      274.46      286.05      6.78 o
  -2  22   7        6.13        8.52      2.21 o
  -1  22   7       13.15       14.62      1.81 o
   0  22   7        7.95       11.75      1.71 o
   1  22   7       59.19       64.08      2.87 o
   2  22   7        9.62        9.46      1.61 o
  -4  23   7        0.26        3.42      1.26 o
  -3  23   7        1.78        1.90      1.10 o
  -2  23   7       85.68       92.97      3.75 o
  -1  23   7        0.02        0.51      1.16 o
   0  23   7       11.96       16.43      1.95 o
   1  23   7        0.95        4.23      1.15 o
   2  23   7       16.30       22.53      2.13 o
  -3  24   7        1.68        0.56      1.11 o
  -2  24   7       23.54       27.32      2.48 o
  -1  24   7       12.59       21.53      2.27 o
   0  24   7       25.59       26.69      3.07 o
   1  24   7       48.30       56.19      3.31 o
  -3  25   7        7.22       12.59      1.77 o
  -2  25   7       13.07       18.22      2.22 o
  -1  25   7       31.72       38.59      2.92 o
   0  25   7        2.33        4.24      1.59 o
  -6   0   8        1.46       -0.68      1.59 o
  -4   0   8        0.30        2.18      1.26 o
  -2   0   8      259.73      264.81      5.41 o
   0   0   8     1028.86     1045.49     15.86 o
   2   0   8      978.63      948.91     21.63 o
   4   0   8        0.07        1.02      2.04 o
  -7   1   8        1.09        0.04      1.46 o
  -6   1   8        9.31        9.22      1.71 o
  -5   1   8      299.47      286.88      6.62 o
  -4   1   8      878.71      906.72     13.03 o
  -3   1   8      131.32      133.81      3.27 o
  -2   1   8      769.37      785.54      9.34 o
  -1   1   8        0.84        0.98      0.63 o
   0   1   8      888.65      904.78      9.89 o
   1   1   8        5.06        7.68      1.14 o
   2   1   8      320.26      300.20      6.62 o
   3   1   8      187.52      184.78      5.09 o
   4   1   8       61.39       54.89      3.18 o
   5   1   8       22.61       27.63      2.67 o
  -7   2   8       15.38       22.89      2.29 o
  -6   2   8       34.66       42.74      2.73 o
  -5   2   8       37.69       36.19      2.18 o
  -4   2   8       42.92       43.71      2.12 o
  -3   2   8        8.25        7.45      0.89 o
  -2   2   8       10.36       10.00      0.89 o
  -1   2   8     1282.09     1282.45     19.49 o
   0   2   8      202.91      217.07      3.35 o
   1   2   8     1352.66     1298.53     21.61 o
   2   2   8     1190.59     1221.52     16.82 o
   3   2   8      306.17      316.74      7.14 o
   4   2   8       85.62       84.51      3.83 o
   5   2   8      503.46      520.90     11.55 o
  -7   3   8       26.50       31.31      2.67 o
  -6   3   8        4.86        3.48      1.38 o
  -5   3   8      179.57      182.75      4.37 o
  -4   3   8       45.89       44.60      2.42 o
  -3   3   8      145.53      156.10      3.79 o
  -2   3   8      636.67      645.85      9.94 o
  -1   3   8       14.21       13.95      1.03 o
   0   3   8      261.22      256.82      4.95 o
   1   3   8       77.16       82.26      2.39 o
   2   3   8       28.80       23.19      1.81 o
   3   3   8       73.55       68.98      3.18 o
   4   3   8       42.22       48.29      3.06 o
  -7   4   8       10.40       12.43      2.02 o
  -6   4   8       92.48       95.37      3.69 o
  -5   4   8        9.18        9.64      1.37 o
  -4   4   8       83.80       82.72      2.74 o
  -3   4   8       70.09       68.86      2.18 o
  -2   4   8      388.62      376.08      4.90 o
  -1   4   8      534.17      533.00      6.42 o
   0   4   8        1.71        1.29      0.80 o
   1   4   8      620.82      570.66      8.04 o
   2   4   8       48.88       54.60      2.41 o
   3   4   8       10.00        9.61      1.37 o
   4   4   8      230.03      255.97      6.43 o
  -7   5   8        3.68        8.01      1.84 o
  -6   5   8        1.87        2.38      1.08 o
  -5   5   8       87.91       82.75      2.95 o
  -4   5   8       72.78       70.51      2.54 o
  -3   5   8      620.06      606.08      8.51 o
  -2   5   8       69.75       72.94      2.11 o
  -1   5   8     1022.55      993.83     10.67 o
   0   5   8      739.56      716.10      9.56 o
   1   5   8      368.78      340.87      5.54 o
   2   5   8        8.44        5.14      1.48 o
   3   5   8       16.25       17.10      1.91 o
   4   5   8       14.64       24.22      2.72 o
  -7   6   8      226.22      216.87      6.12 o
  -6   6   8        0.27        0.41      1.06 o
  -5   6   8       11.62       14.89      1.69 o
  -4   6   8       13.01       10.57      1.31 o
  -3   6   8        4.39        2.35      0.83 o
  -2   6   8       64.91       65.61      2.10 o
  -1   6   8     1003.02     1060.63     11.32 o
   0   6   8      218.25      203.26      4.28 o
   1   6   8      330.90      330.10      6.01 o
   2   6   8        8.19        5.47      1.31 o
   3   6   8       41.62       55.95      2.58 o
   4   6   8        0.23        1.17      1.24 o
  -7   7   8        6.95        6.02      1.59 o
  -6   7   8        0.01        1.07      1.17 o
  -5   7   8        1.33        2.18      1.08 o
  -4   7   8      348.34      337.81      6.68 o
  -3   7   8      288.73      289.87      4.99 o
  -2   7   8      248.65      245.83      4.35 o
  -1   7   8      503.26      510.08      7.28 o
   0   7   8       21.80       21.04      1.43 o
   1   7   8      132.46      119.19      2.97 o
   2   7   8      652.22      646.24     10.07 o
   3   7   8       22.30       27.73      2.08 o
   4   7   8       32.90       31.62      2.22 o
  -7   8   8       46.53       51.91      2.97 o
  -6   8   8       52.60       56.21      2.81 o
  -5   8   8       96.92      101.87      3.32 o
  -4   8   8        1.17        1.18      0.89 o
  -3   8   8      110.74      104.68      2.76 o
  -2   8   8      118.35      116.45      2.82 o
  -1   8   8      591.63      602.05      8.42 o
   0   8   8      150.06      129.24      3.00 o
   1   8   8      189.18      170.18      3.60 o
   2   8   8       44.67       42.25      2.35 o
   3   8   8       46.59       47.99      2.45 o
   4   8   8       81.92       85.53      3.25 o
  -7   9   8       17.35       19.80      2.04 o
  -6   9   8       54.35       46.39      3.16 o
  -5   9   8        0.65        1.08      1.11 o
  -4   9   8      117.48      118.25      3.12 o
  -3   9   8      252.51      235.00      6.05 o
  -2   9   8        0.90       -0.36      0.80 o
  -1   9   8      192.09      180.42      3.63 o
   0   9   8      373.61      354.75      7.33 o
   1   9   8      110.06      106.59      2.90 o
   2   9   8      438.33      446.68      7.07 o
   3   9   8        6.59        8.22      1.34 o
   4   9   8       34.81       38.99      2.48 o
  -7  10   8       86.40       94.92      3.78 o
  -6  10   8        0.70        0.89      1.22 o
  -5  10   8        1.66        1.11      1.11 o
  -4  10   8       29.67       29.98      1.80 o
  -3  10   8        0.60        0.93      0.83 o
  -2  10   8       26.66       24.40      1.72 o
  -1  10   8        5.23        8.72      1.13 o
   0  10   8       10.53       14.97      1.45 o
   1  10   8      148.62      130.99      5.97 o
   2  10   8       26.02       21.26      1.58 o
   3  10   8       35.47       41.70      2.45 o
   4  10   8        0.90        2.24      1.31 o
  -7  11   8      174.36      178.93      5.01 o
  -6  11   8        5.31        3.67      1.22 o
  -5  11   8       71.24       72.99      2.99 o
  -4  11   8        0.93        0.68      0.92 o
  -3  11   8      274.17      270.45      4.88 o
  -2  11   8       12.85       15.78      1.45 o
  -1  11   8       53.56       51.52      2.61 o
   0  11   8       66.78       69.23      2.55 o
   1  11   8      561.84      544.47      8.98 o
   2  11   8       18.64       21.36      1.64 o
   3  11   8        0.31       -0.56      1.03 o
   4  11   8       34.49       36.92      2.48 o
  -6  12   8        1.44        1.19      1.26 o
  -5  12   8       17.32       22.81      1.95 o
  -4  12   8       27.69       35.02      2.39 o
  -3  12   8        0.01       -1.27      0.85 o
  -2  12   8      225.18      208.33      4.55 o
  -1  12   8        8.35       18.28      1.84 o
   0  12   8      108.06      100.35      3.14 o
   1  12   8       98.73       80.23      2.91 o
   2  12   8        0.05        1.14      0.88 o
   3  12   8      179.09      187.29      7.11 o
   4  12   8       39.10       43.09      2.67 o
  -6  13   8       32.04       34.08      2.46 o
  -5  13   8        0.48        1.17      1.31 o
  -4  13   8        5.29        4.19      1.13 o
  -3  13   8       70.89       67.23      2.63 o
  -2  13   8      183.84      166.84      4.10 o
  -1  13   8      375.40      361.51      9.05 o
   0  13   8      521.28      484.83      8.24 o
   1  13   8      128.64      135.60      3.78 o
   2  13   8        1.63        1.39      1.03 o
   3  13   8        8.07        6.45      1.41 o
   4  13   8        0.68        1.59      1.26 o
  -6  14   8       36.00       38.53      2.58 o
  -5  14   8       16.49       23.35      1.82 o
  -4  14   8       86.55       77.31      2.95 o
  -3  14   8       19.77       17.34      1.65 o
  -2  14   8      302.39      284.71      5.69 o
  -1  14   8      721.24      676.58     11.91 o
   0  14   8        9.46       14.35      1.54 o
   1  14   8       12.86       11.02      1.49 o
   2  14   8       24.21       31.04      2.13 o
   3  14   8       10.19       13.10      2.40 o
  -6  15   8       36.20       34.06      2.55 o
  -5  15   8       29.56       35.74      2.55 o
  -4  15   8        4.60        5.12      1.26 o
  -3  15   8       33.06       37.03      2.47 o
  -2  15   8       83.46       73.80      2.74 o
  -1  15   8       41.10       44.37      3.75 o
   0  15   8      547.12      520.13      8.70 o
   1  15   8      140.97      130.97      7.24 o
   2  15   8        2.88        3.03      1.18 o
   3  15   8        0.13        0.96      1.47 o
  -6  16   8        2.91        4.01      1.45 o
  -5  16   8       83.29       85.68      3.32 o
  -4  16   8        0.05        1.00      1.06 o
  -3  16   8      375.96      388.87      7.35 o
  -2  16   8       96.60       87.62      4.73 o
  -1  16   8       13.24       18.57      1.97 o
   0  16   8      281.47      270.74      6.43 o
   1  16   8       21.49       21.57      1.95 o
   2  16   8       65.29       48.23      2.61 o
   3  16   8      165.56      159.50      4.50 o
  -5  17   8        1.52        1.53      1.22 o
  -4  17   8       83.11       85.18      3.14 o
  -3  17   8       11.70       13.93      1.58 o
  -2  17   8        0.02       -0.21      1.07 o
  -1  17   8       15.20       17.54      2.02 o
   0  17   8       92.48      102.33      3.75 o
   1  17   8       18.92       18.37      1.81 o
   2  17   8       34.69       35.82      2.35 o
   3  17   8       11.02       15.18      2.56 o
  -5  18   8       23.97       33.36      2.35 o
  -4  18   8        4.76        2.68      1.22 o
  -3  18   8       23.87       20.80      1.76 o
  -2  18   8      247.40      235.59      6.05 o
  -1  18   8       20.72       17.58      2.07 o
   0  18   8       11.29       11.93      1.78 o
   1  18   8        0.15        0.78      1.08 o
   2  18   8       27.86       29.43      2.18 o
  -5  19   8       72.09       75.19      3.32 o
  -4  19   8        5.03        6.49      1.41 o
  -3  19   8       13.22       20.20      2.41 o
  -2  19   8        0.01        1.05      1.07 o
  -1  19   8        3.93        3.15      1.28 o
   0  19   8      121.21       99.97      3.88 o
   1  19   8      174.65      164.70      4.69 o
   2  19   8        7.57       15.12      1.76 o
  -4  20   8        7.75        6.81      1.45 o
  -3  20   8       42.25       42.08      2.51 o
  -2  20   8       34.86       31.33      3.09 o
  -1  20   8        0.77        0.06      1.19 o
   0  20   8        4.52        2.72      1.28 o
   1  20   8        2.37        3.19      1.26 o
   2  20   8        0.00       -0.83      1.18 o
  -4  21   8       10.46       14.88      1.82 o
  -3  21   8      148.79      169.85      4.95 o
  -2  21   8       87.03       92.47      3.82 o
  -1  21   8        4.49        4.42      1.50 o
   0  21   8      101.10       96.10      3.81 o
   1  21   8       31.10       38.07      2.73 o
  -3  22   8       32.16       29.89      2.25 o
  -2  22   8       34.67       38.97      3.53 o
  -1  22   8       11.31       14.47      1.88 o
   0  22   8        3.10        4.02      1.42 o
   1  22   8        6.87        5.82      1.58 o
  -3  23   8       11.75       17.01      2.17 o
  -2  23   8       74.30       94.99      4.07 o
  -1  23   8        1.57        2.11      1.33 o
   0  23   8      178.11      196.91      5.85 o
  -7   0   9       62.98       71.16      5.41 o
  -5   0   9      259.66      244.72      8.65 o
  -3   0   9        1.02        3.06      1.26 o
  -1   0   9      584.29      591.50     10.07 o
   1   0   9     1206.20     1202.20     31.35 o
   3   0   9      113.68      105.68      5.58 o
  -7   1   9        0.62       -1.54      1.28 o
  -6   1   9        0.63        2.04      1.38 o
  -5   1   9       38.10       35.18      2.65 o
  -4   1   9        0.11        1.05      1.07 o
  -3   1   9      404.40      392.33      6.88 o
  -2   1   9      870.06      884.16     10.59 o
  -1   1   9       38.48       35.13      1.46 o
   0   1   9      179.08      174.93      3.32 o
   1   1   9        1.03        2.42      1.28 o
   2   1   9       14.24       15.98      1.84 o
   3   1   9      201.77      201.33      6.77 o
   4   1   9       25.69       38.50      3.31 o
  -7   2   9       43.58       46.68      3.52 o
  -6   2   9       19.32       21.44      2.66 o
  -5   2   9        1.10        1.97      1.33 o
  -4   2   9      157.80      164.25      4.09 o
  -3   2   9       58.08       52.87      2.31 o
  -2   2   9       54.71       58.11      1.90 o
  -1   2   9        0.29        1.28      0.67 o
   0   2   9        1.51        2.55      0.89 o
   1   2   9       24.70       17.05      1.76 o
   2   2   9      195.89      194.89      5.21 o
   3   2   9        6.47        6.56      2.15 o
   4   2   9       78.92       89.94      3.94 o
  -7   3   9      138.90      140.93      4.97 o
  -6   3   9        1.70        0.16      1.33 o
  -5   3   9      365.72      352.38      7.77 o
  -4   3   9       22.64       28.59      1.95 o
  -3   3   9        4.35        3.71      1.06 o
  -2   3   9      855.80      843.04     11.09 o
  -1   3   9      233.94      233.93      3.76 o
   0   3   9       29.29       30.64      1.71 o
   1   3   9       45.24       47.59      2.25 o
   2   3   9       35.33       26.34      2.48 o
   3   3   9      154.28      167.17      5.03 o
   4   3   9      172.37      180.66      7.30 o
  -7   4   9        2.32        3.08      1.64 o
  -6   4   9       82.76       82.64      3.75 o
  -5   4   9       85.02       86.50      3.05 o
  -4   4   9       82.53       82.95      2.87 o
  -3   4   9        4.92        9.11      1.13 o
  -2   4   9       33.15       35.53      1.76 o
  -1   4   9      147.36      150.16      3.73 o
   0   4   9      154.87      144.16      3.57 o
   1   4   9      490.63      477.69      8.31 o
   2   4   9      225.07      212.51      4.87 o
   3   4   9       53.68       49.28      3.06 o
   4   4   9       66.19       75.82      3.88 o
  -7   5   9       22.47       27.68      2.61 o
  -6   5   9        1.96        4.97      1.53 o
  -5   5   9       63.32       70.16      2.91 o
  -4   5   9        0.65        1.53      1.22 o
  -3   5   9      292.99      282.92      4.99 o
  -2   5   9       12.80       13.89      1.23 o
  -1   5   9        3.21        1.57      0.80 o
   0   5   9      569.51      582.66      8.39 o
   1   5   9      258.09      259.17      5.28 o
   2   5   9       92.28       92.42      3.18 o
   3   5   9      335.63      342.15      7.83 o
   4   5   9       14.51       18.49      2.22 o
  -7   6   9        1.02        2.00      1.58 o
  -6   6   9        0.48       -0.89      1.33 o
  -5   6   9        5.53        3.80      1.31 o
  -4   6   9      121.13      125.04      3.64 o
  -3   6   9      159.21      149.06      3.46 o
  -2   6   9        0.37       -0.54      0.88 o
  -1   6   9      117.89      110.28      3.86 o
   0   6   9      317.37      303.47      5.30 o
   1   6   9       66.46       65.09      2.64 o
   2   6   9        5.95        7.24      1.64 o
   3   6   9       69.32       75.72      3.61 o
  -6   7   9       34.19       40.87      2.55 o
  -5   7   9       81.90       75.61      2.99 o
  -4   7   9        5.35        6.70      1.22 o
  -3   7   9      629.24      615.52      8.83 o
  -2   7   9        7.05        8.70      1.22 o
  -1   7   9      740.88      660.65     10.16 o
   0   7   9       53.53       64.90      2.59 o
   1   7   9      224.30      207.29      4.22 o
   2   7   9        0.17        1.32      1.03 o
   3   7   9       42.65       41.48      2.54 o
  -6   8   9       26.00       32.15      3.01 o
  -5   8   9      513.39      498.22      8.80 o
  -4   8   9       44.19       49.43      2.41 o
  -3   8   9       80.49       72.87      2.45 o
  -2   8   9      135.14      127.10      3.46 o
  -1   8   9        6.58        5.66      1.45 o
   0   8   9       88.59       96.09      3.09 o
   1   8   9      219.75      212.12      4.52 o
   2   8   9        1.41        2.24      1.15 o
   3   8   9       50.21       58.30      2.87 o
  -6   9   9        2.26        3.98      1.37 o
  -5   9   9       89.34       91.01      3.37 o
  -4   9   9        5.02        7.41      1.26 o
  -3   9   9       40.97       47.59      2.32 o
  -2   9   9       62.08       62.48      2.50 o
  -1   9   9      368.25      370.70      7.64 o
   0   9   9       10.98       16.08      1.60 o
   1   9   9      158.23      165.04      4.19 o
   2   9   9       51.21       50.30      2.58 o
   3   9   9        2.25        7.12      1.49 o
  -6  10   9        5.65        8.52      1.49 o
  -5  10   9      295.94      291.60      6.33 o
  -4  10   9      258.51      266.96      5.16 o
  -3  10   9       44.46       44.76      2.27 o
  -2  10   9       52.25       51.14      2.36 o
  -1  10   9      300.41      280.02      6.37 o
   0  10   9      145.87      143.71      3.87 o
   1  10   9        0.96       -0.44      0.99 o
   2  10   9       58.78       70.76      2.90 o
   3  10   9       67.37       72.08      3.17 o
  -6  11   9      124.23      134.62      4.14 o
  -5  11   9      160.36      171.17      4.60 o
  -4  11   9       99.01       92.47      3.12 o
  -3  11   9       24.32       26.75      1.95 o
  -2  11   9        0.52       -0.86      0.95 o
  -1  11   9        0.00       -1.55      1.03 o
   0  11   9      104.64       96.36      3.31 o
   1  11   9        0.04        1.56      1.17 o
   2  11   9        1.75        5.49      1.50 o
   3  11   9        5.70        5.10      1.41 o
  -6  12   9        9.69       13.50      1.86 o
  -5  12   9       52.54       58.86      2.87 o
  -4  12   9      149.03      146.95      4.01 o
  -3  12   9       17.79       19.24      1.77 o
  -2  12   9       30.99       29.12      2.00 o
  -1  12   9       62.50       64.16      3.06 o
   0  12   9      402.86      397.06      7.34 o
   1  12   9       92.31       87.51      3.91 o
   2  12   9       55.49       66.55      3.36 o
   3  12   9        0.02       -0.29      1.15 o
  -6  13   9        1.12        3.34      1.42 o
  -5  13   9        2.79        3.77      1.37 o
  -4  13   9       10.08        8.56      1.42 o
  -3  13   9      100.31       92.57      4.25 o
  -2  13   9      297.81      277.65      6.43 o
  -1  13   9       71.01       77.24      3.24 o
   0  13   9        1.92       -0.06      1.19 o
   1  13   9       45.90       39.92      2.35 o
   2  13   9        3.71        3.74      1.45 o
   3  13   9        8.26       10.69      1.97 o
  -5  14   9        1.66        2.26      1.24 o
  -4  14   9       35.49       41.37      2.41 o
  -3  14   9       76.56       76.32      3.04 o
  -2  14   9        0.09        1.39      1.16 o
  -1  14   9      180.72      160.11      4.84 o
   0  14   9       12.98        9.39      1.64 o
   1  14   9       14.70       24.75      2.00 o
   2  14   9       17.35       21.64      2.04 o
  -5  15   9        9.64       12.65      1.91 o
  -4  15   9        0.08        0.24      1.20 o
  -3  15   9        0.98        0.18      0.94 o
  -2  15   9      219.99      225.57      5.85 o
  -1  15   9       27.84       27.73      2.72 o
   0  15   9      114.00      112.27      4.08 o
   1  15   9       10.16        8.58      1.42 o
   2  15   9      106.19      106.17      3.60 o
  -5  16   9       42.06       45.46      3.04 o
  -4  16   9        8.79       11.64      1.63 o
  -3  16   9        0.22        0.70      1.05 o
  -2  16   9        6.94        8.30      1.62 o
  -1  16   9        0.16        0.79      1.13 o
   0  16   9       16.51       19.50      2.16 o
   1  16   9       22.79       26.56      2.09 o
   2  16   9       24.67       31.45      2.25 o
  -5  17   9        1.68        1.60      1.26 o
  -4  17   9        6.39        7.33      1.45 o
  -3  17   9       25.95       23.22      2.05 o
  -2  17   9      155.94      168.81      5.09 o
  -1  17   9       30.29       35.99      2.67 o
   0  17   9        1.52        1.05      1.19 o
   1  17   9       32.79       40.20      2.48 o
  -4  18   9       16.88       25.16      2.18 o
  -3  18   9      105.88      107.81      4.77 o
  -2  18   9       50.97       51.19      3.18 o
  -1  18   9       27.73       28.91      2.48 o
   0  18   9      116.75      115.53      4.14 o
   1  18   9       19.94       26.82      2.94 o
  -4  19   9       11.00       12.39      1.73 o
  -3  19   9       54.47       54.23      3.38 o
  -2  19   9       41.66       43.51      2.92 o
  -1  19   9      130.61      131.89      4.71 o
   0  19   9        8.56        5.34      1.58 o
   1  19   9       20.58       16.29      2.07 o
  -3  20   9        9.08        8.52      1.68 o
  -2  20   9       20.50       20.08      2.22 o
  -1  20   9        0.57        1.31      1.24 o
   0  20   9       55.04       62.74      3.56 o
  -2  21   9        0.51        3.93      1.45 o
  -1  21   9       50.23       64.39      3.50 o
  -6   0  10       99.65      102.35      7.90 o
  -4   0  10      342.49      340.48     10.63 o
  -2   0  10      345.20      347.75      8.14 o
   0   0  10        0.02        0.68      1.59 o
   2   0  10      297.57      285.36      9.94 o
  -6   1  10       50.91       52.65      3.30 o
  -5   1  10        0.64       -0.20      1.13 o
  -4   1  10        4.82        6.51      1.50 o
  -3   1  10      197.34      212.68      5.48 o
  -2   1  10      269.03      277.38      5.62 o
  -1   1  10       70.66       65.91      1.98 o
   0   1  10       36.01       45.04      2.61 o
   1   1  10        0.03        0.14      1.13 o
   2   1  10       18.13       17.77      2.09 o
   3   1  10       36.35       38.28      2.89 o
  -6   2  10        1.14        1.60      1.47 o
  -5   2  10       31.91       32.32      2.67 o
  -4   2  10        3.01        4.95      1.45 o
  -3   2  10       99.37       89.90      2.99 o
  -2   2  10        0.13       -1.58      1.05 o
  -1   2  10      126.79      137.75      3.32 o
   0   2  10      152.58      156.87      3.92 o
   1   2  10        5.38        5.86      1.38 o
   2   2  10       12.92       15.95      2.25 o
   3   2  10       67.84       76.15      4.62 o
  -6   3  10       31.04       35.59      2.92 o
  -5   3  10       81.61       96.35      4.12 o
  -4   3  10      163.95      163.59      5.52 o
  -3   3  10      190.13      200.09      4.63 o
  -2   3  10      121.58      117.11      4.10 o
  -1   3  10      266.19      268.08      5.79 o
   0   3  10       24.57       21.32      1.77 o
   1   3  10       14.55       11.18      2.64 o
   2   3  10        1.29        3.52      1.71 o
   3   3  10        0.51        5.38      1.58 o
  -6   4  10      137.01      145.90      5.03 o
  -5   4  10      115.73      117.67      5.15 o
  -4   4  10      323.03      309.70      6.23 o
  -3   4  10      123.72      114.22      3.32 o
  -2   4  10        8.70        7.39      1.30 o
  -1   4  10        1.34        2.96      1.14 o
   0   4  10      277.62      277.52      5.65 o
   1   4  10       15.60       18.25      1.75 o
   2   4  10       86.28       98.62      3.81 o
   3   4  10       10.01       13.95      2.07 o
  -6   5  10        0.34        0.12      1.91 o
  -5   5  10        5.47        7.04      2.65 o
  -4   5  10      101.16      117.02      3.59 o
  -3   5  10       39.10       40.30      2.18 o
  -2   5  10        4.24        5.43      1.22 o
  -1   5  10        5.78        8.25      1.45 o
   0   5  10       98.35       95.65      3.13 o
   1   5  10       28.17       23.90      1.99 o
   2   5  10        4.36        4.49      1.45 o
   3   5  10       29.91       32.85      2.79 o
  -6   6  10       35.93       37.29      2.92 o
  -5   6  10      147.72      146.34      4.78 o
  -4   6  10      173.38      165.42      5.07 o
  -3   6  10      382.19      369.23      6.92 o
  -2   6  10       38.64       38.72      2.65 o
  -1   6  10        9.30       20.11      1.97 o
   0   6  10       69.93       75.19      2.87 o
   1   6  10        9.27       16.81      1.71 o
   2   6  10        6.34        7.29      1.64 o
  -6   7  10      112.68      110.06      4.73 o
  -5   7  10       36.41       41.16      2.56 o
  -4   7  10        0.82        1.56      1.11 o
  -3   7  10        1.39        3.47      1.14 o
  -2   7  10       27.34       25.73      1.91 o
  -1   7  10       11.82       13.71      1.78 o
   0   7  10        8.48        4.88      1.22 o
   1   7  10      199.78      222.67      5.80 o
   2   7  10       10.14        8.57      1.52 o
  -6   8  10        0.01        1.62      1.50 o
  -5   8  10        0.44        1.20      1.18 o
  -4   8  10       67.60       61.13      2.77 o
  -3   8  10       14.57       11.41      1.80 o
  -2   8  10      132.70      139.19      5.50 o
  -1   8  10      433.46      421.67      8.54 o
   0   8  10        2.62        3.18      1.39 o
   1   8  10       29.79       31.49      2.53 o
   2   8  10       28.08       32.73      2.25 o
  -5   9  10        3.54        4.84      1.71 o
  -4   9  10       17.87       21.42      2.22 o
  -3   9  10      125.69      122.99      3.96 o
  -2   9  10       26.68       21.86      2.07 o
  -1   9  10       27.20       32.33      3.25 o
   0   9  10      140.70      151.13      4.10 o
   1   9  10       14.81       11.15      1.81 o
   2   9  10      182.44      201.76      5.73 o
  -5  10  10       78.63       79.92      3.32 o
  -4  10  10      166.48      150.82      4.71 o
  -3  10  10      120.38      111.13      3.51 o
  -2  10  10       77.79       77.61      3.38 o
  -1  10  10        8.67       14.27      1.90 o
   0  10  10       16.96       17.97      1.97 o
   1  10  10        4.61        6.02      1.65 o
   2  10  10        0.10        2.87      1.50 o
  -5  11  10       27.94       32.66      3.31 o
  -4  11  10       15.05       15.57      1.97 o
  -3  11  10       31.19       40.27      2.35 o
  -2  11  10       13.88       14.70      1.90 o
  -1  11  10       57.70       61.43      3.12 o
   0  11  10       55.25       54.74      2.99 o
   1  11  10      498.03      504.40     14.57 o
   2  11  10       36.92       35.53      3.68 o
  -5  12  10        0.33        2.99      1.38 o
  -4  12  10       25.64       27.65      2.48 o
  -3  12  10        0.24        1.37      1.03 o
  -2  12  10       22.02       20.36      2.04 o
  -1  12  10        9.13       13.45      1.84 o
   0  12  10       19.73       25.10      2.35 o
   1  12  10        1.72        2.50      1.29 o
  -5  13  10       11.52       14.60      2.02 o
  -4  13  10       36.78       47.92      2.99 o
  -3  13  10       19.06       16.31      1.65 o
  -2  13  10       14.68       19.79      2.35 o
  -1  13  10       35.08       34.17      2.55 o
   0  13  10      129.93      128.90      4.39 o
   1  13  10       36.07       38.27      2.50 o
  -4  14  10        2.65        6.50      1.49 o
  -3  14  10       43.40       43.64      2.86 o
  -2  14  10       56.29       59.28      6.11 o
  -1  14  10       25.73       25.67      2.33 o
   0  14  10       23.80       22.32      2.29 o
   1  14  10       39.97       38.32      2.48 o
  -4  15  10        1.71        3.80      1.26 o
  -3  15  10       35.59       42.34      3.74 o
  -2  15  10        2.88        3.80      1.61 o
  -1  15  10        2.76        2.80      1.38 o
   0  15  10        0.59       -0.68      1.25 o
   1  15  10      133.26      137.32      4.78 o
  -4  16  10        3.11        1.25      1.26 o
  -3  16  10       23.40       27.01      2.80 o
  -2  16  10       13.83       13.69      2.02 o
  -1  16  10       43.80       44.30      2.99 o
   0  16  10        0.26        2.08      1.68 o
  -3  17  10       26.66       28.20      2.48 o
  -2  17  10       18.14       16.73      2.09 o
  -1  17  10       17.63       14.26      2.02 o
   0  17  10       33.68       35.68      2.79 o
  -2  18  10      128.10      129.29      4.65 o
  -1  18  10       32.41       33.09      2.73 o
  -5   0  11        2.37        6.20      2.32 o
  -3   0  11       23.79       30.91      5.10 o
  -1   0  11        2.41        7.30      3.06 o
   1   0  11        0.35       -0.23      2.55 o
  -5   1  11        0.47        2.45      1.45 o
  -4   1  11       84.32       89.08      5.59 o
  -3   1  11       41.77       47.09      2.84 o
  -2   1  11       33.56       36.13      2.35 o
  -1   1  11       43.15       49.59      3.76 o
   0   1  11        0.01        0.83      1.24 o
   1   1  11       15.57       20.36      2.16 o
  -5   2  11      171.62      187.67      8.46 o
  -4   2  11       86.72       89.76      3.75 o
  -3   2  11        2.88        2.35      1.33 o
  -2   2  11        2.27        4.74      1.47 o
  -1   2  11       27.85       33.40      2.95 o
   0   2  11       63.65       80.78      3.97 o
   1   2  11        0.52       -0.05      1.20 o
  -5   3  11       30.97       26.61      3.16 o
  -4   3  11       25.38       30.88      2.53 o
  -3   3  11        0.06        0.30      1.19 o
  -2   3  11       79.76       82.58      3.31 o
  -1   3  11      152.89      134.84      5.00 o
   0   3  11       31.23       31.93      2.83 o
   1   3  11        0.43        2.96      1.31 o
  -5   4  11        4.80        5.04      1.55 o
  -4   4  11       51.07       52.30      3.06 o
  -3   4  11      176.23      191.71      5.29 o
  -2   4  11      179.00      197.68      9.10 o
  -1   4  11      244.75      264.74      6.37 o
   0   4  11       52.86       62.56      5.26 o
   1   4  11        5.90        6.63      1.53 o
  -5   5  11        0.01       -1.42      1.33 o
  -4   5  11        2.57        2.97      1.77 o
  -3   5  11       69.71       76.24      3.30 o
  -2   5  11      108.76      109.35      3.81 o
  -1   5  11       21.35       23.41      2.22 o
   0   5  11       81.54       85.72      3.50 o
   1   5  11        1.16        5.44      2.08 o
  -5   6  11       25.85       27.94      2.83 o
  -4   6  11       45.77       59.89      4.74 o
  -3   6  11        8.94        8.60      1.55 o
  -2   6  11       79.62       82.14      3.50 o
  -1   6  11      100.33       95.53      3.63 o
   0   6  11       31.61       36.17      2.61 o
   1   6  11        9.87       12.99      2.46 o
  -5   7  11        0.50        1.72      1.45 o
  -4   7  11       27.71       29.63      2.72 o
  -3   7  11        3.36        7.27      1.58 o
  -2   7  11      144.23      141.57      6.77 o
  -1   7  11       22.44       21.42      2.16 o
   0   7  11       46.55       64.81      3.95 o
   1   7  11        4.17        3.52      1.50 o
  -4   8  11        1.97        4.84      1.38 o
  -3   8  11       17.79       14.57      1.97 o
  -2   8  11       76.21       79.00      3.43 o
  -1   8  11       20.25       20.21      2.16 o
   0   8  11        5.04        8.81      2.02 o
   1   8  11        5.77       10.06      1.81 o
  -4   9  11       45.72       45.09      2.92 o
  -3   9  11      138.62      137.52      4.86 o
  -2   9  11       11.45       13.81      1.78 o
  -1   9  11        7.75        8.20      1.58 o
   0   9  11        0.21        3.03      1.67 o
   1   9  11        7.23        7.50      1.68 o
  -4  10  11        2.96        1.95      1.33 o
  -3  10  11        2.97        1.98      1.65 o
  -2  10  11       19.66       21.32      2.16 o
  -1  10  11       51.31       61.86      3.31 o
   0  10  11      121.39      148.42      4.84 o
  -4  11  11        1.90        2.46      1.38 o
  -3  11  11       26.58       24.09      2.94 o
  -2  11  11        3.41        6.18      1.60 o
  -1  11  11       41.29       30.70      2.48 o
   0  11  11        0.25        3.86      1.45 o
  -3  12  11       23.94       25.54      2.41 o
  -2  12  11        0.00        1.78      1.38 o
  -1  12  11      165.61      169.40      6.11 o
   0  12  11      289.28      324.90      7.77 o
  -3  13  11       10.36       12.14      1.97 o
  -2  13  11        0.28        0.02      1.24 o
  -1  13  11       15.29       23.72      2.35 o
  -2  14  11        2.46        4.72      1.53 o
  -3   1  12        0.31        0.63      2.13 o
  -3   2  12       20.50       23.40      2.74 o
  -2   2  12       39.89       50.18      4.13 o
  -1   2  12      126.11      133.06      8.67 o
  -3   3  12        0.90        2.72      1.77 o
  -2   3  12       37.37       31.13      3.57 o
  -1   3  12        7.43        9.51      5.61 o
  -3   4  12        0.00        0.17      1.52 o
  -2   4  12       43.29       58.14      3.53 o
  -1   4  12        0.01        0.51      1.70 o
  -3   5  12        0.48       -1.33      2.80 o
  -2   5  12       24.56       31.70      2.83 o
  -1   5  12       10.93       13.89      2.35 o
  -2   6  12        0.01        1.44      2.02 o
 
